# Supplementary material for: Mapping Second Chromosome Mutations to Defined Genomic Regions in Drosophila melanogaster
Source: G3 (Bethesda). 2017 Oct 24;8(1):9–16. doi: 10.1534/g3.117.300289 (PMC5765369; doi:10.1534/g3.117.300289)
Supplement: Supplementary file 2 [file 9TableS3.xlsx]

## Sheet: Table S1
Table S1. Stocks used
Relevant componenta	Source	Stock number	Stock genotypea	RRIDb
14-3-3zetaP1188	Bloomington Drosophila Stock Center	9402	P{ry+t7.2=lArB}14-3-3zetaP1188/CyO; ry506	RRID:BDSC_9402
Aac11k06710	Bloomington Drosophila Stock Center	10645	y1 w67c23; P{w+mC=lacW}Aac11k06710/CyO	RRID:BDSC_10645
abb1	Bloomington Drosophila Stock Center	396	shr1 bw2b abb1 sp1/SM5	RRID:BDSC_396
aPKCk06403	Bloomington Drosophila Stock Center	10622	y1 w67c23; P{w+mC=lacW}aPKCk06403/CyO	RRID:BDSC_10622
aptk15608	Bloomington Drosophila Stock Center	10455	y1 w67c23; P{w+mC=lacW}aptk15608/CyO	RRID:BDSC_10455
Asx1	Bloomington Drosophila Stock Center	4198	cn1 Asx1 bw1 sp1/CyO	RRID:BDSC_4198
beat-IaC163	Bloomington Drosophila Stock Center	4742	y1 w*; In(2L)C163.41, beat-IaC163 l(2)CA7C163/CyO	RRID:BDSC_4742
bhe1	Bloomington Drosophila Stock Center	3268	bhe1 cn1 bw1 sp1	RRID:BDSC_3268
blo1	Bloomington Drosophila Stock Center	241	blo1	RRID:BDSC_241
blo2R-17	Bloomington Drosophila Stock Center	2281	y1 w1; P{neoFRT}42D blo2R-17 P{w+t* ry+t*=white-un1}47A/CyO, P{w+mC=act-lacZ.B}CB1	RRID:BDSC_2281
blow1	Bloomington Drosophila Stock Center	4128	Dp(?;2)bwD, blow1 bwD/CyO	RRID:BDSC_4128
boca1	Bloomington Drosophila Stock Center	4129	Dp(?;2)bwD, boca1 bwD/CyO	RRID:BDSC_4129
bowl1	Bloomington Drosophila Stock Center	7094	bowl1 pr1 cn1/CyO	RRID:BDSC_7094
bub2L-2	Bloomington Drosophila Stock Center	2253	y1 w1; P{w+t* ry+t*=white-un1}30C bub2L-2 P{neoFRT}40A/CyO, P{w+mC=act-lacZ.B}CB1	RRID:BDSC_2253
c1	Bloomington Drosophila Stock Center	156	al1 dpyov1 b1 pr1 c1 px1 sp1	RRID:BDSC_156
cass2L-5	Bloomington Drosophila Stock Center	2269	y1 w1; P{w+t* ry+t*=white-un1}30C cass2L-5 P{neoFRT}40A/CyO, P{w+mC=act-lacZ.B}CB1	RRID:BDSC_2269
CG8213MI04680	Bloomington Drosophila Stock Center	38387	y1 w*; Mi{y+mDint2=MIC}CG8213MI04680/SM6a	RRID:BDSC_38387
chif1	Bloomington Drosophila Stock Center	4079	chif1 cn1 sca1 bw1 sp1/CyO	RRID:BDSC_4079
Cks30ARA74	Bloomington Drosophila Stock Center	5104	Cks30ARA74 cn1 bw1/CyO, l(2)DTS5131	RRID:BDSC_5104
cnnmfs3	Bloomington Drosophila Stock Center	27626	w1118; cnnmfs3/SM5	RRID:BDSC_27626
dbrEP9	Bloomington Drosophila Stock Center	8551	y1 w*; P{w+mC=EP}dbrEP9 P{ry+t7.2=neoFRT}40A/CyO	RRID:BDSC_8551
Dcp-102132 pita02132	Bloomington Drosophila Stock Center	11179	cn1 P{ry+t7.2=PZ}Dcp-102132 pita02132/CyO; ry506	RRID:BDSC_11179
Df(2L)30A-C	Bloomington Drosophila Stock Center	3702	w1118; Df(2L)30A-C/CyO	RRID:BDSC_3702
Df(2L)BSC105	Bloomington Drosophila Stock Center	8671	w1118; Df(2L)BSC105/CyO	RRID:BDSC_8671
Df(2L)BSC106	Bloomington Drosophila Stock Center	8672	Df(2L)BSC106/In(2L)Tg, ushTg dppTg	RRID:BDSC_8672
Df(2L)BSC109	Bloomington Drosophila Stock Center	8674	w1118; Df(2L)BSC109/CyO	RRID:BDSC_8674
Df(2L)BSC112	Bloomington Drosophila Stock Center	8837	w1118; Df(2L)BSC112/CyO	RRID:BDSC_8837
Df(2L)BSC142	Bloomington Drosophila Stock Center	9502	w1118; Df(2L)BSC142/CyO	RRID:BDSC_9502
Df(2L)BSC147	Bloomington Drosophila Stock Center	9506	w1118; Df(2L)BSC147/CyO	RRID:BDSC_9506
Df(2L)BSC148	Bloomington Drosophila Stock Center	9507	w1118; Df(2L)BSC148/CyO	RRID:BDSC_9507
Df(2L)BSC149	Bloomington Drosophila Stock Center	9508	w1118; Df(2L)BSC149/CyO	RRID:BDSC_9508
Df(2L)BSC156	Bloomington Drosophila Stock Center	9543	w1118; Df(2L)BSC156/CyO	RRID:BDSC_9543
Df(2L)BSC165	Bloomington Drosophila Stock Center	9600	w1118; Df(2L)BSC165/CyO	RRID:BDSC_9600
Df(2L)BSC166	Bloomington Drosophila Stock Center	9601	w1118; Df(2L)BSC166/CyO	RRID:BDSC_9601
Df(2L)BSC171	Bloomington Drosophila Stock Center	9604	w1118; Df(2L)BSC171/CyO	RRID:BDSC_9604
Df(2L)BSC172	Bloomington Drosophila Stock Center	9605	w1118; Df(2L)BSC172/CyO	RRID:BDSC_9605
Df(2L)BSC180	Bloomington Drosophila Stock Center	9610	w1118; Df(2L)BSC180/CyO	RRID:BDSC_9610
Df(2L)BSC189	Bloomington Drosophila Stock Center	9616	w1118; Df(2L)BSC189/CyO	RRID:BDSC_9616
Df(2L)BSC192	Bloomington Drosophila Stock Center	9619	w1118; Df(2L)BSC192/CyO	RRID:BDSC_9619
Df(2L)BSC208	Bloomington Drosophila Stock Center	9635	w1118; Df(2L)BSC208/CyO	RRID:BDSC_9635
Df(2L)BSC209	Bloomington Drosophila Stock Center	9637	w1118; Df(2L)BSC209/CyO	RRID:BDSC_9637
Df(2L)BSC216	Bloomington Drosophila Stock Center	9644	w1118; Df(2L)BSC216/CyO	RRID:BDSC_9644
Df(2L)BSC217	Bloomington Drosophila Stock Center	9694	Df(2L)BSC217/Dp(2;2)Cam2	RRID:BDSC_9694
Df(2L)BSC218	Bloomington Drosophila Stock Center	9695	Df(2L)BSC218/Dp(2;2)Cam2	RRID:BDSC_9695
Df(2L)BSC225	Bloomington Drosophila Stock Center	9702	w1118; Df(2L)BSC225/CyO	RRID:BDSC_9702
Df(2L)BSC240	Bloomington Drosophila Stock Center	9715	w1118; Df(2L)BSC240/CyO	RRID:BDSC_9715
Df(2L)BSC252	Bloomington Drosophila Stock Center	23152	w1118; Df(2L)BSC252/CyO	RRID:BDSC_23152
Df(2L)BSC254	Bloomington Drosophila Stock Center	23154	w1118; Df(2L)BSC254/CyO	RRID:BDSC_23154
Df(2L)BSC255	Bloomington Drosophila Stock Center	23155	w1118; Df(2L)BSC255/CyO	RRID:BDSC_23155
Df(2L)BSC256	Bloomington Drosophila Stock Center	23156	w1118; Df(2L)BSC256/CyO	RRID:BDSC_23156
Df(2L)BSC257	Bloomington Drosophila Stock Center	23157	w1118; Df(2L)BSC257/CyO	RRID:BDSC_23157
Df(2L)BSC258	Bloomington Drosophila Stock Center	23158	w1118; Df(2L)BSC258/CyO	RRID:BDSC_23158
Df(2L)BSC278	Bloomington Drosophila Stock Center	23663	w1118; Df(2L)BSC278/SM6a	RRID:BDSC_23663
Df(2L)BSC294	Bloomington Drosophila Stock Center	23679	w1118; Df(2L)BSC294/CyO	RRID:BDSC_23679
Df(2L)BSC295	Bloomington Drosophila Stock Center	23680	w1118; Df(2L)BSC295/CyO	RRID:BDSC_23680
Df(2L)BSC299	Bloomington Drosophila Stock Center	23683	w1118; Df(2L)BSC299/CyO	RRID:BDSC_23683
Df(2L)BSC300	Bloomington Drosophila Stock Center	24907	w1118; Df(2L)BSC300/CyO	RRID:BDSC_24907
Df(2L)BSC301	Bloomington Drosophila Stock Center	23684	w1118; Df(2L)BSC301/CyO	RRID:BDSC_23684
Df(2L)BSC324	Bloomington Drosophila Stock Center	24349	w1118; Df(2L)BSC324/CyO	RRID:BDSC_24349
Df(2L)BSC325	Bloomington Drosophila Stock Center	24350	w1118; Df(2L)BSC325/CyO	RRID:BDSC_24350
Df(2L)BSC332	Bloomington Drosophila Stock Center	24910	w1118; Df(2L)BSC332/CyO	RRID:BDSC_24910
Df(2L)BSC333	Bloomington Drosophila Stock Center	24357	w1118; Df(2L)BSC333/CyO	RRID:BDSC_24357
Df(2L)BSC341	Bloomington Drosophila Stock Center	24365	w1118; Df(2L)BSC341/CyO	RRID:BDSC_24365
Df(2L)BSC342	Bloomington Drosophila Stock Center	24366	w1118; Df(2L)BSC342/CyO	RRID:BDSC_24366
Df(2L)BSC345	Bloomington Drosophila Stock Center	24369	w1118; Df(2L)BSC345/CyO	RRID:BDSC_24369
Df(2L)BSC453	Bloomington Drosophila Stock Center	24957	Df(2L)BSC453/Dp(2;2)Cam4, Dp(1;2)TE23CD, vg1	RRID:BDSC_24957
Df(2L)BSC454	Bloomington Drosophila Stock Center	24958	w1118; Df(2L)BSC454/SM6a	RRID:BDSC_24958
Df(2L)BSC690	Bloomington Drosophila Stock Center	26542	w1118; Df(2L)BSC690, P+PBac{w+mC=XP3.WH3}BSC690/CyO	RRID:BDSC_26542
Df(2L)BSC691	Bloomington Drosophila Stock Center	26543	w1118; Df(2L)BSC691, P+PBac{w+mC=XP3.WH3}BSC691/SM6a	RRID:BDSC_26543
Df(2L)BSC692	Bloomington Drosophila Stock Center	26544	w1118; Df(2L)BSC692, P+PBac{w+mC=XP3.RB5}BSC692/SM6a	RRID:BDSC_26544
Df(2L)BSC693	Bloomington Drosophila Stock Center	26545	w1118; Df(2L)BSC693, P+PBac{w+mC=XP3.WH3}BSC693/SM6a	RRID:BDSC_26545
Df(2L)BSC781	Bloomington Drosophila Stock Center	27353	Df(2L)BSC781/CyO	RRID:BDSC_27353
Df(2L)BSC860	Bloomington Drosophila Stock Center	29030	w1118; Df(2L)BSC860/SM6a	RRID:BDSC_29030
Df(2L)BSC862	Bloomington Drosophila Stock Center	29985	w1118; Df(2L)BSC862, P+PBac{w+mC=XP3.WH3}BSC862/SM6a	RRID:BDSC_29985
Df(2L)C144	Bloomington Drosophila Stock Center	90	Df(2L)C144, dppd-ho ed1/In(2LR)Gla, wgGla-1 PPO1Bc EgfrE1	RRID:BDSC_90
Df(2L)ed1	Bloomington Drosophila Stock Center	5330	Df(2L)ed1/CyO; P{ry+t7.2=ftz/lacC}1	RRID:BDSC_5330
Df(2L)ED1054	Bloomington Drosophila Stock Center	24112	w1118; Df(2L)ED1054, P{w+mW.Scer\FRT.hs3=3'.RS5+3.3'}ED1054/SM6a	RRID:BDSC_24112
Df(2L)ED1102	Bloomington Drosophila Stock Center	24113	w1118; Df(2L)ED1102, P{w+mW.Scer\FRT.hs3=3'.RS5+3.3'}ED1102/SM6a	RRID:BDSC_24113
Df(2L)ED1109	Bloomington Drosophila Stock Center	8945	w1118; Df(2L)ED1109, P{w+mW.Scer\FRT.hs3=3'.RS5+3.3'}ED1109/SM6a	RRID:BDSC_8945
Df(2L)ED1161	Bloomington Drosophila Stock Center	24114	w1118; Df(2L)ED1161, P{w+mW.Scer\FRT.hs3=3'.RS5+3.3'}ED1161/SM6a	RRID:BDSC_24114
Df(2L)ED1196	Bloomington Drosophila Stock Center	24115	w1118; Df(2L)ED1196, P{w+mW.Scer\FRT.hs3=3'.RS5+3.3'}ED1196/SM6a	RRID:BDSC_24115
Df(2L)ED1202	Bloomington Drosophila Stock Center	24466	w1118; Df(2L)ED1202, P{w+mW.Scer\FRT.hs3=3'.RS5+3.3'}ED1202/SM6a	RRID:BDSC_24466
Df(2L)ED1203	Bloomington Drosophila Stock Center	8935	w1118; Df(2L)ED1203, P{w+mW.Scer\FRT.hs3=3'.RS5+3.3'}ED1203/SM6a	RRID:BDSC_8935
Df(2L)ED1226	Bloomington Drosophila Stock Center	9288	w1118; Df(2L)ED1226, P{w+mW.Scer\FRT.hs3=3'.RS5+3.3'}ED1226/SM6a	RRID:BDSC_9288
Df(2L)ED1231	Bloomington Drosophila Stock Center	9174	w1118; Df(2L)ED1231, P{w+mW.Scer\FRT.hs3=3'.RS5+3.3'}ED1231/SM6a	RRID:BDSC_9174
Df(2L)ED1243	Drosophila Genomics and Genetic Resources, Kyoto Institute of Technology	150316	w1118; Df(2L)ED1243/SM6a	RRID:DGGR_150316
Df(2L)ED1250	Drosophila Genomics and Genetic Resources, Kyoto Institute of Technology	150507	w1118; Df(2L)ED1250/SM6a	RRID:DGGR_150507
Df(2L)ED12527	Bloomington Drosophila Stock Center	24129	w1118; Df(2L)ED12527, P{w+mW.Scer\FRT.hs3=3'.RS5+3.3'}ED12527/SM6a	RRID:BDSC_24129
Df(2L)ED1272	Bloomington Drosophila Stock Center	24116	w1118; Df(2L)ED1272, P{w+mW.Scer\FRT.hs3=3'.RS5+3.3'}ED1272/SM6a	RRID:BDSC_24116
Df(2L)ED1303	Bloomington Drosophila Stock Center	8679	w1118; Df(2L)ED1303, P{w+mW.Scer\FRT.hs3=3'.RS5+3.3'}ED1303/SM6a	RRID:BDSC_8679
Df(2L)ED1303	Bloomington Drosophila Stock Center	10771	y1 w67c23; P{w+mC=lacW}fs(2)ltoPP43k08115/CyO	RRID:BDSC_10771
Df(2L)ED1305	Bloomington Drosophila Stock Center	9222	w1118; Df(2L)ED1305, P{w+mW.Scer\FRT.hs3=3'.RS5+3.3'}ED1305/SM6a	RRID:BDSC_9222
Df(2L)ED1315	Bloomington Drosophila Stock Center	9269	w1118; Df(2L)ED1315, P{w+mW.Scer\FRT.hs3=3'.RS5+3.3'}ED1315/SM6a	RRID:BDSC_9269
Df(2L)ED1317	Bloomington Drosophila Stock Center	9175	w1118; Df(2L)ED1317, P{w+mW.Scer\FRT.hs3=3'.RS5+3.3'}ED1317/SM6a	RRID:BDSC_9175
Df(2L)ED134	Bloomington Drosophila Stock Center	8900	w1118; Df(2L)ED134, P{w+mW.Scer\FRT.hs3=3'.RS5+3.3'}ED134/SM6a	RRID:BDSC_8900
Df(2L)ED136	Bloomington Drosophila Stock Center	9176	w1118; Df(2L)ED136, P{w+mW.Scer\FRT.hs3=3'.RS5+3.3'}ED136/SM6a	RRID:BDSC_9176
Df(2L)ED1378	Bloomington Drosophila Stock Center	9682	w1118; Df(2L)ED1378, P{w+mW.Scer\FRT.hs3=3'.RS5+3.3'}ED1378/SM6a	RRID:BDSC_9682
Df(2L)ED19	Bloomington Drosophila Stock Center	8901	w1118; Df(2L)ED19, P{w+mW.Scer\FRT.hs3=3'.RS5+3.3'}ED19/SM6a	RRID:BDSC_8901
Df(2L)ED206	Bloomington Drosophila Stock Center	8038	w1118; Df(2L)ED206, P{w+mW.Scer\FRT.hs3=3'.RS5+3.3'}ED206/SM6a	RRID:BDSC_8038
Df(2L)ED21	Bloomington Drosophila Stock Center	9177	w1118; Df(2L)ED21, P{w+mW.Scer\FRT.hs3=3'.RS5+3.3'}ED21/SM6a	RRID:BDSC_9177
Df(2L)ED243	Bloomington Drosophila Stock Center	24122	w1118; Df(2L)ED243, P{w+mW.Scer\FRT.hs3=3'.RS5+3.3'}ED243/SM6a	RRID:BDSC_24122
Df(2L)ED247	Bloomington Drosophila Stock Center	24123	w1118; Df(2L)ED247, P{w+mW.Scer\FRT.hs3=3'.RS5+3.3'}ED247/SM6a	RRID:BDSC_24123
Df(2L)ED250	Bloomington Drosophila Stock Center	9270	w1118; Df(2L)ED250, P{w+mW.Scer\FRT.hs3=3'.RS5+3.3'}ED250/In(2L)CyLtR In(2R)Cy, DuoxCy amosRoi-1	RRID:BDSC_9270
Df(2L)ED3	Bloomington Drosophila Stock Center	6963	w1118; Df(2L)ED3, P{w+mW.Scer\FRT.hs3=3'.RS5+3.3'}ED3/SM6a	RRID:BDSC_6963
Df(2L)ED479	Bloomington Drosophila Stock Center	9189	w1118; Df(2L)ED479, P{w+mW.Scer\FRT.hs3=3'.RS5+3.3'}ED479/SM6a	RRID:BDSC_9189
Df(2L)ED50001	Bloomington Drosophila Stock Center	24626	w1118; Df(2L)ED50001, P{w+mW.Scer\FRT.hs3=3'.RS5+3.3'}ED50001/SM6a	RRID:BDSC_24626
Df(2L)ED508	Bloomington Drosophila Stock Center	8944	w1118; Df(2L)ED508, P{w+mW.Scer\FRT.hs3=3'.RS5+3.3'}ED508/SM6a	RRID:BDSC_8944
Df(2L)ED548	Bloomington Drosophila Stock Center	24130	w1118; Df(2L)ED548, P{w+mW.Scer\FRT.hs3=3'.RS5+3.3'}ED548/SM6a	RRID:BDSC_24130
Df(2L)ED5878	Bloomington Drosophila Stock Center	9353	w1118; Df(2L)ED5878, P{w+mW.Scer\FRT.hs3=3'.RS5+3.3'}ED5878/SM6a	RRID:BDSC_9353
Df(2L)ED632	Bloomington Drosophila Stock Center	26659	w*; Df(2L)ED632, P{w+mW.Scer\FRT.hs3=3'.RS5+3.3'}ED632/CyO	RRID:BDSC_26659
Df(2L)ED647	Bloomington Drosophila Stock Center	8678	w1118; Df(2L)ED647, P{w+mW.Scer\FRT.hs3=3'.RS5+3.3'}ED647/SM6a	RRID:BDSC_8678
Df(2L)ED673	Drosophila Genomics and Genetic Resources, Kyoto Institute of Technology	150089	w1118; Df(2L)ED673/SM6a	RRID:DGGR_150089
Df(2L)ED678	Bloomington Drosophila Stock Center	8906	w1118; Df(2L)ED678, P{w+mW.Scer\FRT.hs3=3'.RS5+3.3'}ED678/SM6a	RRID:BDSC_8906
Df(2L)ED679	Drosophila Genomics and Genetic Resources, Kyoto Institute of Technology	150503	w1118; Df(2L)ED679/SM6a	RRID:DGGR_150503
Df(2L)ED680	Bloomington Drosophila Stock Center	9342	w1118; Df(2L)ED680, P{w+mW.Scer\FRT.hs3=3'.RS5+3.3'}ED680/SM6a	RRID:BDSC_9342
Df(2L)ED684	Drosophila Genomics and Genetic Resources, Kyoto Institute of Technology	150090	w1118; Df(2L)ED684/SM6a	RRID:DGGR_150090
Df(2L)ED690	Bloomington Drosophila Stock Center	24133	w1118; Df(2L)ED690, P{w+mW.Scer\FRT.hs3=3'.RS5+3.3'}ED690/SM6a	RRID:BDSC_24133
Df(2L)ED692	Drosophila Genomics and Genetic Resources, Kyoto Institute of Technology	150393	w1118; Df(2L)ED692/SM6a	RRID:DGGR_150393
Df(2L)ED695	Bloomington Drosophila Stock Center	8041	w1118; Df(2L)ED695, P{w+mW.Scer\FRT.hs3=3'.RS5+3.3'}ED695/SM6a	RRID:BDSC_8041
Df(2L)ED7853	Bloomington Drosophila Stock Center	24124	w1118; Df(2L)ED7853, P{w+mW.Scer\FRT.hs3=3'.RS5+3.3'}ED7853/SM6a	RRID:BDSC_24124
Df(2L)ED8142	Bloomington Drosophila Stock Center	24135	w1118; Df(2L)ED8142, P{w+mW.Scer\FRT.hs3=3'.RS5+3.3'}ED8142/SM6a	RRID:BDSC_24135
Df(2L)Exel6001	Bloomington Drosophila Stock Center	7488	w1118; Df(2L)Exel6001, P{w+mC=XP-U}Exel6001/CyO	RRID:BDSC_7488
Df(2L)Exel6008	Bloomington Drosophila Stock Center	7494	w1118; Df(2L)Exel6008, P{w+mC=XP-U}Exel6008/CyO	RRID:BDSC_7494
Df(2L)Exel6009	Bloomington Drosophila Stock Center	7495	w1118; Df(2L)Exel6009, P{w+mC=XP-U}Exel6009/CyO	RRID:BDSC_7495
Df(2L)Exel6011	Bloomington Drosophila Stock Center	7497	w1118; Df(2L)Exel6011, P{w+mC=XP-U}Exel6011/CyO	RRID:BDSC_7497
Df(2L)Exel6021	Bloomington Drosophila Stock Center	7505	w1118; Df(2L)Exel6021, P{w+mC=XP-U}Exel6021/CyO	RRID:BDSC_7505
Df(2L)Exel6022	Bloomington Drosophila Stock Center	7506	w1118; Df(2L)Exel6022, P{w+mC=XP-U}Exel6022/CyO	RRID:BDSC_7506
Df(2L)Exel6024	Bloomington Drosophila Stock Center	7507	w1118; Df(2L)Exel6024, P{w+mC=XP-U}Exel6024/CyO	RRID:BDSC_7507
Df(2L)Exel6025	Bloomington Drosophila Stock Center	7508	w1118; Df(2L)Exel6025, P{w+mC=XP-U}Exel6025/CyO	RRID:BDSC_7508
Df(2L)Exel6038	Bloomington Drosophila Stock Center	7521	w1118; Df(2L)Exel6038, P{w+mC=XP-U}Exel6038/CyO	RRID:BDSC_7521
Df(2L)Exel6039	Bloomington Drosophila Stock Center	7522	w1118; Df(2L)Exel6039, P{w+mC=XP-U}Exel6039/CyO	RRID:BDSC_7522
Df(2L)Exel6041	Bloomington Drosophila Stock Center	7523	w1118; Df(2L)Exel6041, P{w+mC=XP-U}Exel6041/CyO	RRID:BDSC_7523
Df(2L)Exel6042	Bloomington Drosophila Stock Center	7524	w1118; Df(2L)Exel6042, P{w+mC=XP-U}Exel6042/CyO	RRID:BDSC_7524
Df(2L)Exel6043	Bloomington Drosophila Stock Center	7525	w1118; Df(2L)Exel6043, P{w+mC=XP-U}Exel6043/CyO	RRID:BDSC_7525
Df(2L)Exel6044	Bloomington Drosophila Stock Center	7526	w1118; Df(2L)Exel6044, P{w+mC=XP-U}Exel6044/CyO	RRID:BDSC_7526
Df(2L)Exel6045	Bloomington Drosophila Stock Center	7527	w1118; Df(2L)Exel6045, P{w+mC=XP-U}Exel6045/CyO	RRID:BDSC_7527
Df(2L)Exel6277	Bloomington Drosophila Stock Center	7744	w1118; Df(2L)Exel6277, P{w+mC=XP-U}Exel6277/CyO	RRID:BDSC_7744
Df(2L)Exel7018	Bloomington Drosophila Stock Center	7789	w1118; Df(2L)Exel7018/CyO	RRID:BDSC_7789
Df(2L)Exel7022	Bloomington Drosophila Stock Center	7794	w1118; Df(2L)Exel7022/CyO	RRID:BDSC_7794
Df(2L)Exel7034	Bloomington Drosophila Stock Center	7807	w1118; Df(2L)Exel7034/CyO	RRID:BDSC_7807
Df(2L)Exel7039	Bloomington Drosophila Stock Center	7810	w1118; Df(2L)Exel7039/CyO	RRID:BDSC_7810
Df(2L)Exel7040	Bloomington Drosophila Stock Center	7811	w1118; Df(2L)Exel7040/CyO	RRID:BDSC_7811
Df(2L)Exel7042	Bloomington Drosophila Stock Center	7812	w1118; Df(2L)Exel7042/CyO	RRID:BDSC_7812
Df(2L)Exel7048	Bloomington Drosophila Stock Center	7999	w1118; Df(2L)Exel7048/CyO	RRID:BDSC_7999
Df(2L)Exel7059	Bloomington Drosophila Stock Center	7826	w1118; Df(2L)Exel7059/CyO	RRID:BDSC_7826
Df(2L)Exel7063	Bloomington Drosophila Stock Center	7831	w1118; Df(2L)Exel7063/CyO	RRID:BDSC_7831
Df(2L)Exel7066	Bloomington Drosophila Stock Center	7833	w1118; Df(2L)Exel7066/CyO	RRID:BDSC_7833
Df(2L)Exel7067	Bloomington Drosophila Stock Center	7834	w1118; Df(2L)Exel7067/CyO	RRID:BDSC_7834
Df(2L)Exel7068	Bloomington Drosophila Stock Center	7838	w1118; Df(2L)Exel7068/CyO	RRID:BDSC_7838
Df(2L)Exel7069	Bloomington Drosophila Stock Center	7837	w1118; Df(2L)Exel7069/CyO	RRID:BDSC_7837
Df(2L)Exel7070	Bloomington Drosophila Stock Center	7839	w1118; Df(2L)Exel7070/CyO	RRID:BDSC_7839
Df(2L)Exel7071	Bloomington Drosophila Stock Center	7843	w1118; Df(2L)Exel7071/CyO	RRID:BDSC_7843
Df(2L)Exel7072	Bloomington Drosophila Stock Center	7844	w1118; Df(2L)Exel7072/CyO	RRID:BDSC_7844
Df(2L)Exel7073	Bloomington Drosophila Stock Center	7845	w1118; Df(2L)Exel7073/CyO	RRID:BDSC_7845
Df(2L)Exel7077	Bloomington Drosophila Stock Center	7850	w1118; Df(2L)Exel7077/CyO	RRID:BDSC_7850
Df(2L)Exel7078	Bloomington Drosophila Stock Center	7851	w1118; Df(2L)Exel7078/CyO	RRID:BDSC_7851
Df(2L)Exel7079	Bloomington Drosophila Stock Center	7852	w1118; Df(2L)Exel7079/CyO	RRID:BDSC_7852
Df(2L)Exel7080	Bloomington Drosophila Stock Center	7853	w1118; Df(2L)Exel7080/CyO	RRID:BDSC_7853
Df(2L)Exel8013	Bloomington Drosophila Stock Center	7796	w1118; Df(2L)Exel8013/CyO	RRID:BDSC_7796
Df(2L)Exel8022	Bloomington Drosophila Stock Center	7813	w1118; Df(2L)Exel8022/CyO	RRID:BDSC_7813
Df(2L)Exel8034	Bloomington Drosophila Stock Center	7830	w1118; Df(2L)Exel8034/CyO	RRID:BDSC_7830
Df(2L)Exel8038	Bloomington Drosophila Stock Center	7840	w1118; Df(2L)Exel8038/CyO	RRID:BDSC_7840
Df(2L)Exel8039	Bloomington Drosophila Stock Center	7846	w1118; Df(2L)Exel8039/CyO	RRID:BDSC_7846
Df(2L)Exel8040	Bloomington Drosophila Stock Center	7847	w1118; Df(2L)Exel8040/CyO	RRID:BDSC_7847
Df(2L)Exel8041	Bloomington Drosophila Stock Center	7849	w1118; Df(2L)Exel8041/CyO	RRID:BDSC_7849
Df(2L)Exel9043	Bloomington Drosophila Stock Center	7913	w1118; Df(2L)Exel9043/CyO	RRID:BDSC_7913
Df(2L)FDD-0428643	Bloomington Drosophila Stock Center	25166	w1118; Df(2L)FDD-0428643/SM6a	RRID:BDSC_25166
Df(2L)gamma7	Bloomington Drosophila Stock Center	6368	w*; Df(2L)gamma7/CyO	RRID:BDSC_6368
Df(2L)J2	Bloomington Drosophila Stock Center	3366	y*; Df(2L)J2/SM1	RRID:BDSC_3366
Df(2L)J39	Bloomington Drosophila Stock Center	1469	Dp(2;Y)cb50, Dp(1;Y)BSYy+, B+/C(1)RM; Df(2L)J39/In(2L)Cy, DuoxCy	RRID:BDSC_1469
Df(2L)M24F-B	Bloomington Drosophila Stock Center	744	Df(2L)M24F-B/SM1	RRID:BDSC_744
Df(2L)N22-3	Bloomington Drosophila Stock Center	368	w1118; Df(2L)N22-3/CyO, P{ry+t7.2=sevRas1.V12}FK1	RRID:BDSC_368
Df(2L)N22-5	Bloomington Drosophila Stock Center	384	w*; Df(2L)N22-5/CyO	RRID:BDSC_384
Df(2L)OD15	Bloomington Drosophila Stock Center	6081	Df(2L)OD15/CyO	RRID:BDSC_6081
Df(2L)PMG	Bloomington Drosophila Stock Center	6128	Df(2L)PMG/SM6a	RRID:BDSC_6128
Df(2L)r10	Bloomington Drosophila Stock Center	1491	Df(2L)r10, cn1/CyO	RRID:BDSC_1491
Df(2L)s1402	Bloomington Drosophila Stock Center	556	w*; Df(2L)s1402, P{w+mC=lacW}s1402/CyO	RRID:BDSC_556
Df(2L)tkv3	Bloomington Drosophila Stock Center	1164	Df(2L)tkv3, al1 b1/SM1; Dp(2;3)tkv3/TM3, Sb1 Ser1	RRID:BDSC_1164
Df(2R)01D09Y-M073	Bloomington Drosophila Stock Center	6864	y1 w67c23; Df(2R)01D09Y-M073/SM6a	RRID:BDSC_6864
Df(2R)02B10W-08	Bloomington Drosophila Stock Center	6778	y1 w67c23; Df(2R)02B10W-08/SM6a	RRID:BDSC_6778
Df(2R)14H10W-35	Bloomington Drosophila Stock Center	6780	y1 w67c23; Df(2R)14H10W-35/SM6a	RRID:BDSC_6780
Df(2R)14H10Y-53	Bloomington Drosophila Stock Center	6779	y1 w67c23; Df(2R)14H10Y-53/SM6a	RRID:BDSC_6779
Df(2R)AA21	Bloomington Drosophila Stock Center	3467	Df(2R)AA21, c1 px1 sp1/SM1	RRID:BDSC_3467
Df(2R)B5	Bloomington Drosophila Stock Center	1743	w1118; Df(2R)B5, px1 sp1/CyO, AdhnB	RRID:BDSC_1743
Df(2R)BSC133	Bloomington Drosophila Stock Center	9411	w1118; Df(2R)BSC133/CyO	RRID:BDSC_9411
Df(2R)BSC136	Bloomington Drosophila Stock Center	9424	w1118; Df(2R)BSC136/SM6a	RRID:BDSC_9424
Df(2R)BSC152	Bloomington Drosophila Stock Center	9539	w1118; Df(2R)BSC152/CyO	RRID:BDSC_9539
Df(2R)BSC158	Bloomington Drosophila Stock Center	9545	w1118; Df(2R)BSC158/CyO	RRID:BDSC_9545
Df(2R)BSC260	Bloomington Drosophila Stock Center	23160	w1118; Df(2R)BSC260/CyO	RRID:BDSC_23160
Df(2R)BSC263	Bloomington Drosophila Stock Center	23162	w1118; Df(2R)BSC263/CyO	RRID:BDSC_23162
Df(2R)BSC264	Bloomington Drosophila Stock Center	23163	w1118; Df(2R)BSC264/CyO	RRID:BDSC_23163
Df(2R)BSC265	Bloomington Drosophila Stock Center	23164	w1118; Df(2R)BSC265/CyO	RRID:BDSC_23164
Df(2R)BSC268	Bloomington Drosophila Stock Center	26501	w1118; Df(2R)BSC268/CyO	RRID:BDSC_26501
Df(2R)BSC269	Bloomington Drosophila Stock Center	23165	w1118; Df(2R)BSC269/CyO	RRID:BDSC_23165
Df(2R)BSC270	Bloomington Drosophila Stock Center	23166	w1118; Df(2R)BSC270/CyO	RRID:BDSC_23166
Df(2R)BSC271	Bloomington Drosophila Stock Center	23167	w1118; Df(2R)BSC271/CyO	RRID:BDSC_23167
Df(2R)BSC272	Bloomington Drosophila Stock Center	23168	w1118; Df(2R)BSC272/CyO	RRID:BDSC_23168
Df(2R)BSC273	Bloomington Drosophila Stock Center	23169	w1118; Df(2R)BSC273/CyO	RRID:BDSC_23169
Df(2R)BSC274	Bloomington Drosophila Stock Center	23170	w1118; Df(2R)BSC274/CyO	RRID:BDSC_23170
Df(2R)BSC279	Bloomington Drosophila Stock Center	23664	w1118; Df(2R)BSC279/CyO	RRID:BDSC_23664
Df(2R)BSC280	Bloomington Drosophila Stock Center	23665	w1118; Df(2R)BSC280/CyO	RRID:BDSC_23665
Df(2R)BSC281	Bloomington Drosophila Stock Center	23666	w1118; Df(2R)BSC281/CyO	RRID:BDSC_23666
Df(2R)BSC298	Bloomington Drosophila Stock Center	23682	w1118; Df(2R)BSC298/CyO	RRID:BDSC_23682
Df(2R)BSC303	Bloomington Drosophila Stock Center	23686	w1118; Df(2R)BSC303/CyO	RRID:BDSC_23686
Df(2R)BSC306	Bloomington Drosophila Stock Center	23689	w1118; Df(2R)BSC306/CyO	RRID:BDSC_23689
Df(2R)BSC330	Bloomington Drosophila Stock Center	24355	w1118; Df(2R)BSC330/CyO	RRID:BDSC_24355
Df(2R)BSC334	Bloomington Drosophila Stock Center	24358	w1118; Df(2R)BSC334/CyO	RRID:BDSC_24358
Df(2R)BSC335	Bloomington Drosophila Stock Center	24359	w1118; Df(2R)BSC335/CyO	RRID:BDSC_24359
Df(2R)BSC337	Bloomington Drosophila Stock Center	24361	w1118; Df(2R)BSC337/CyO	RRID:BDSC_24361
Df(2R)BSC338	Bloomington Drosophila Stock Center	24362	w1118; Df(2R)BSC338/CyO	RRID:BDSC_24362
Df(2R)BSC339	Bloomington Drosophila Stock Center	24363	w1118; Df(2R)BSC339/CyO	RRID:BDSC_24363
Df(2R)BSC346	Bloomington Drosophila Stock Center	24370	w1118; Df(2R)BSC346/CyO	RRID:BDSC_24370
Df(2R)BSC347	Bloomington Drosophila Stock Center	24371	w1118; Df(2R)BSC347/CyO	RRID:BDSC_24371
Df(2R)BSC348	Bloomington Drosophila Stock Center	24372	w1118; Df(2R)BSC348/CyO	RRID:BDSC_24372
Df(2R)BSC350	Bloomington Drosophila Stock Center	24374	w1118; Df(2R)BSC350/CyO	RRID:BDSC_24374
Df(2R)BSC360	Bloomington Drosophila Stock Center	24384	w1118; Df(2R)BSC360/CyO	RRID:BDSC_24384
Df(2R)BSC399	Bloomington Drosophila Stock Center	24423	w1118; Df(2R)BSC399/CyO	RRID:BDSC_24423
Df(2R)BSC404	Bloomington Drosophila Stock Center	24428	w1118; Df(2R)BSC404/CyO	RRID:BDSC_24428
Df(2R)BSC427	Bloomington Drosophila Stock Center	24931	w1118; Df(2R)BSC427/CyO	RRID:BDSC_24931
Df(2R)BSC462	Bloomington Drosophila Stock Center	24966	w1118; Df(2R)BSC462/CyO	RRID:BDSC_24966
Df(2R)BSC482	Bloomington Drosophila Stock Center	24986	w1118; Df(2R)BSC482/CyO	RRID:BDSC_24986
Df(2R)BSC483	Bloomington Drosophila Stock Center	24987	w1118; Df(2R)BSC483/CyO	RRID:BDSC_24987
Df(2R)BSC484	Bloomington Drosophila Stock Center	24988	w1118; Df(2R)BSC484/CyO	RRID:BDSC_24988
Df(2R)BSC598	Bloomington Drosophila Stock Center	25431	w1118; Df(2R)BSC598/SM6a	RRID:BDSC_25431
Df(2R)BSC600	Bloomington Drosophila Stock Center	25433	w1118; Df(2R)BSC600/SM6a	RRID:BDSC_25433
Df(2R)BSC610	Bloomington Drosophila Stock Center	25443	w1118; Df(2R)BSC610/SM6a	RRID:BDSC_25443
Df(2R)BSC651	Bloomington Drosophila Stock Center	25741	w1118; Df(2R)BSC651/CyO	RRID:BDSC_25741
Df(2R)BSC652	Bloomington Drosophila Stock Center	25742	w1118; Df(2R)BSC652/SM6a	RRID:BDSC_25742
Df(2R)BSC659	Bloomington Drosophila Stock Center	26511	w1118; Df(2R)BSC659/SM6a	RRID:BDSC_26511
Df(2R)BSC660	Bloomington Drosophila Stock Center	26512	w1118; Df(2R)BSC660/SM6a	RRID:BDSC_26512
Df(2R)BSC661	Bloomington Drosophila Stock Center	26513	w1118; Df(2R)BSC661/SM6a	RRID:BDSC_26513
Df(2R)BSC664	Bloomington Drosophila Stock Center	26516	w1118; Df(2R)BSC664/SM6a	RRID:BDSC_26516
Df(2R)BSC665	Bloomington Drosophila Stock Center	26517	w1118; Df(2R)BSC665/SM6a	RRID:BDSC_26517
Df(2R)BSC695	Bloomington Drosophila Stock Center	26547	w1118; Df(2R)BSC695/SM6a	RRID:BDSC_26547
Df(2R)BSC698	Bloomington Drosophila Stock Center	26550	w1118; Df(2R)BSC698, P+PBac{w+mC=XP3.WH3}BSC698/SM6a	RRID:BDSC_26550
Df(2R)BSC702	Bloomington Drosophila Stock Center	26554	w1118; Df(2R)BSC702/SM6a	RRID:BDSC_26554
Df(2R)BSC769	Bloomington Drosophila Stock Center	26866	w1118; Df(2R)BSC769/SM6a	RRID:BDSC_26866
Df(2R)BSC770	Bloomington Drosophila Stock Center	26867	w1118; Df(2R)BSC770/SM6a	RRID:BDSC_26867
Df(2R)BSC777	Bloomington Drosophila Stock Center	27349	w1118; Df(2R)BSC777/SM6a	RRID:BDSC_27349
Df(2R)BSC778	Bloomington Drosophila Stock Center	27350	w1118; Df(2R)BSC778/SM6a	RRID:BDSC_27350
Df(2R)BSC779	Bloomington Drosophila Stock Center	27351	w1118; Df(2R)BSC779/SM6a	RRID:BDSC_27351
Df(2R)BSC783	Bloomington Drosophila Stock Center	27355	w1118; Df(2R)BSC783, P+PBac{w+mC=XP3.WH3}BSC783/SM6a	RRID:BDSC_27355
Df(2R)BSC785	Bloomington Drosophila Stock Center	27357	w1118; Df(2R)BSC785/SM6a	RRID:BDSC_27357
Df(2R)BSC786	Bloomington Drosophila Stock Center	27358	w1118; Df(2R)BSC786/SM6a	RRID:BDSC_27358
Df(2R)BSC787	Bloomington Drosophila Stock Center	27359	w1118; Df(2R)BSC787, P+PBac{w+mC=XP3.RB5}BSC787/SM6a	RRID:BDSC_27359
Df(2R)BSC814	Bloomington Drosophila Stock Center	27385	w1118; Df(2R)BSC814/SM6a	RRID:BDSC_27385
Df(2R)BSC821	Bloomington Drosophila Stock Center	27582	w1118; Df(2R)BSC821, P+PBac{w+mC=XP3.RB5}BSC821/SM6a	RRID:BDSC_27582
Df(2R)BSC863	Bloomington Drosophila Stock Center	29986	w1118; Df(2R)BSC863/Dp(2;2)Cam16, b1 bw1	RRID:BDSC_29986
Df(2R)BSC865	Bloomington Drosophila Stock Center	29988	w1118; Df(2R)BSC865/Dp(2;2)Cam16, bw1	RRID:BDSC_29988
Df(2R)BSC878	Bloomington Drosophila Stock Center	30583	w1118; Df(2R)BSC878/SM6a	RRID:BDSC_30583
Df(2R)BSC885	Bloomington Drosophila Stock Center	30590	w1118; Df(2R)BSC885/SM6a	RRID:BDSC_30590
Df(2R)BSC888	Bloomington Drosophila Stock Center	32252	w1118; Df(2R)BSC888, P+PBac{w+mC=XP3.WH3}BSC888/SM6a	RRID:BDSC_32252
Df(2R)CX1	Bloomington Drosophila Stock Center	442	Df(2R)CX1, wg12 b1 pr1/SM1	RRID:BDSC_442
Df(2R)Drlrv15	Bloomington Drosophila Stock Center	6055	Df(2R)Drlrv15, b1/CyO	RRID:BDSC_6055
Df(2R)ED1618	Bloomington Drosophila Stock Center	8939	w1118; Df(2R)ED1618, P{w+mW.Scer\FRT.hs3=3'.RS5+3.3'}ED1618/SM6a	RRID:BDSC_8939
Df(2R)ED1673	Bloomington Drosophila Stock Center	9062	w1118; Df(2R)ED1673, P{w+mW.Scer\FRT.hs3=3'.RS5+3.3'}ED1673/SM6a	RRID:BDSC_9062
Df(2R)ED1715	Bloomington Drosophila Stock Center	8931	w1118; Df(2R)ED1715, P{w+mW.Scer\FRT.hs3=3'.RS5+3.3'}ED1715/SM6a	RRID:BDSC_8931
Df(2R)ED1725	Bloomington Drosophila Stock Center	8941	w1118; Df(2R)ED1725, P{w+mW.Scer\FRT.hs3=3'.RS5+3.3'}ED1725/SM6a	RRID:BDSC_8941
Df(2R)ED1742	Bloomington Drosophila Stock Center	9276	w1118; Df(2R)ED1742, P{w+mW.Scer\FRT.hs3=3'.RS5+3.3'}ED1742/SM6a	RRID:BDSC_9276
Df(2R)ED1770	Bloomington Drosophila Stock Center	9157	w1118; Df(2R)ED1770, P{w+mW.Scer\FRT.hs3=3'.RS5+3.3'}ED1770/SM6a	RRID:BDSC_9157
Df(2R)ED1791	Bloomington Drosophila Stock Center	9063	w1118; Df(2R)ED1791, P{w+mW.Scer\FRT.hs3=3'.RS5+3.3'}ED1791/SM6a	RRID:BDSC_9063
Df(2R)ED2308	Bloomington Drosophila Stock Center	9268	w1118; Df(2R)ED2308, P{w+mW.Scer\FRT.hs3=3'.RS5+3.3'}ED2308/SM6a	RRID:BDSC_9268
Df(2R)ED2426	Bloomington Drosophila Stock Center	9064	w1118; Df(2R)ED2426, P{w+mW.Scer\FRT.hs3=3'.RS5+3.3'}ED2426/SM6a	RRID:BDSC_9064
Df(2R)ED2457	Bloomington Drosophila Stock Center	8915	w1118; Df(2R)ED2457, P{w+mW.Scer\FRT.hs3=3'.RS5+3.3'}ED2457/SM6a	RRID:BDSC_8915
Df(2R)ED3610	Bloomington Drosophila Stock Center	9066	w1118; Df(2R)ED3610, P{w+mW.Scer\FRT.hs3=3'.RS5+3.3'}ED3610/In(2L)CyLtR In(2R)Cy, DuoxCy amosRoi-1	RRID:BDSC_9066
Df(2R)ED3636	Bloomington Drosophila Stock Center	9413	w1118; Df(2R)ED3636, P{w+mW.Scer\FRT.hs3=3'.RS5+3.3'}ED3636/SM6a	RRID:BDSC_9413
Df(2R)ED3923	Bloomington Drosophila Stock Center	8942	w1118; Df(2R)ED3923, P{w+mW.Scer\FRT.hs3=3'.RS5+3.3'}ED3923/SM6a	RRID:BDSC_8942
Df(2R)eve	Bloomington Drosophila Stock Center	1545	Df(2R)eve, cn1/CyO	RRID:BDSC_1545
Df(2R)Exel6052	Bloomington Drosophila Stock Center	7534	w1118; Df(2R)Exel6052, P{w+mC=XP-U}Exel6052/CyO	RRID:BDSC_7534
Df(2R)Exel6053	Bloomington Drosophila Stock Center	7535	w1118; Df(2R)Exel6053, P{w+mC=XP-U}Exel6053/CyO	RRID:BDSC_7535
Df(2R)Exel6054	Bloomington Drosophila Stock Center	7536	w1118; Df(2R)Exel6054, P{w+mC=XP-U}Exel6054/CyO	RRID:BDSC_7536
Df(2R)Exel6055	Bloomington Drosophila Stock Center	7537	w1118; Df(2R)Exel6055, P{w+mC=XP-U}Exel6055/CyO	RRID:BDSC_7537
Df(2R)Exel6071	Bloomington Drosophila Stock Center	7553	w1118; Df(2R)Exel6071, P{w+mC=XP-U}Exel6071/CyO	RRID:BDSC_7553
Df(2R)Exel6072	Bloomington Drosophila Stock Center	7554	w1118; Df(2R)Exel6072, P{w+mC=XP-U}Exel6072/CyO	RRID:BDSC_7554
Df(2R)Exel6076	Bloomington Drosophila Stock Center	7556	w1118; Df(2R)Exel6076, P{w+mC=XP-U}Exel6076/CyO	RRID:BDSC_7556
Df(2R)Exel6077	Bloomington Drosophila Stock Center	7557	w1118; Df(2R)Exel6077, P{w+mC=XP-U}Exel6077/CyO	RRID:BDSC_7557
Df(2R)Exel6079	Bloomington Drosophila Stock Center	7559	w1118; Df(2R)Exel6079, P{w+mC=XP-U}Exel6079/CyO	RRID:BDSC_7559
Df(2R)Exel6285	Bloomington Drosophila Stock Center	7750	w1118; Df(2R)Exel6285, P{w+mC=XP-U}Exel6285/CyO	RRID:BDSC_7750
Df(2R)Exel7092	Bloomington Drosophila Stock Center	7858	w1118; Df(2R)Exel7092/CyO	RRID:BDSC_7858
Df(2R)Exel7098	Bloomington Drosophila Stock Center	7864	w1118; Df(2R)Exel7098/CyO	RRID:BDSC_7864
Df(2R)Exel7123	Bloomington Drosophila Stock Center	7870	w1118; Df(2R)Exel7123/CyO	RRID:BDSC_7870
Df(2R)Exel7124	Bloomington Drosophila Stock Center	7872	w1118; Df(2R)Exel7124/CyO	RRID:BDSC_7872
Df(2R)Exel7131	Bloomington Drosophila Stock Center	7876	w1118; Df(2R)Exel7131/CyO	RRID:BDSC_7876
Df(2R)Exel7135	Bloomington Drosophila Stock Center	7879	w1118; Df(2R)Exel7135/CyO	RRID:BDSC_7879
Df(2R)Exel7138	Bloomington Drosophila Stock Center	7883	w1118; Df(2R)Exel7138/CyO	RRID:BDSC_7883
Df(2R)Exel7149	Bloomington Drosophila Stock Center	7890	w1118; Df(2R)Exel7149/CyO	RRID:BDSC_7890
Df(2R)Exel7150	Bloomington Drosophila Stock Center	7891	w1118; Df(2R)Exel7150/CyO	RRID:BDSC_7891
Df(2R)Exel7153	Bloomington Drosophila Stock Center	7893	w1118; Df(2R)Exel7153/CyO	RRID:BDSC_7893
Df(2R)Exel7157	Bloomington Drosophila Stock Center	7894	w1118; Df(2R)Exel7157/CyO	RRID:BDSC_7894
Df(2R)Exel7158	Bloomington Drosophila Stock Center	7895	w1118; Df(2R)Exel7158/CyO	RRID:BDSC_7895
Df(2R)Exel7166	Bloomington Drosophila Stock Center	7998	w1118; Df(2R)Exel7166/CyO	RRID:BDSC_7998
Df(2R)Exel7177	Bloomington Drosophila Stock Center	7906	w1118; Df(2R)Exel7177/CyO	RRID:BDSC_7906
Df(2R)Exel8056	Bloomington Drosophila Stock Center	7916	w1118; Df(2R)Exel8056/CyO	RRID:BDSC_7916
Df(2R)Exel8057	Bloomington Drosophila Stock Center	7871	w1118; Df(2R)Exel8057/CyO	RRID:BDSC_7871
Df(2R)Exel8059	Bloomington Drosophila Stock Center	7877	w1118; Df(2R)Exel8059/CyO	RRID:BDSC_7877
Df(2R)Exel9015	Bloomington Drosophila Stock Center	7880	w1118; Df(2R)Exel9015/CyO	RRID:BDSC_7880
Df(2R)FDD-0003574	Bloomington Drosophila Stock Center	26657	w*; Df(2R)FDD-0003574/CyO	RRID:BDSC_26657
Df(2R)FDD-0003576	Bloomington Drosophila Stock Center	26658	w*; Df(2R)FDD-0003576/CyO	RRID:BDSC_26658
Df(2R)k08815	Bloomington Drosophila Stock Center	10818	y1 w67c23; Df(2R)k08815, P{w+mC=lacW}wechk08815/CyO	RRID:BDSC_10818
Df(2R)PC4	Bloomington Drosophila Stock Center	1547	Df(2R)PC4/CyO	RRID:BDSC_1547
Df(2R)vg-C	Bloomington Drosophila Stock Center	754	Df(2R)vg-C/CyO, P{ry+t7.2=sevRas1.V12}FK1	RRID:BDSC_754
Df(2R)X1	Bloomington Drosophila Stock Center	1702	Df(2R)X1, Mef2X1/CyO, AdhnB	RRID:BDSC_1702
Df(2R)X3	Bloomington Drosophila Stock Center	1719	Df(2R)X3/CyO, AdhnB	RRID:BDSC_1719
Df(2R)X58-12	Bloomington Drosophila Stock Center	282	Dp(1;Y)y+/y1; Df(2R)X58-12/SM5	RRID:BDSC_282
dl1	Bloomington Drosophila Stock Center	3236	dl1 cn1 sca1/CyO, l(2)DTS1001	RRID:BDSC_3236
dom3	Bloomington Drosophila Stock Center	9260	y1 w*; dom3/SM6a	RRID:BDSC_9260
dpa1	Bloomington Drosophila Stock Center	4126	Dp(?;2)bwD, dpa1 bwD/CyO	RRID:BDSC_4126
dpaEY04015	Bloomington Drosophila Stock Center	15922	y1 w67c23; P{w+mC y+mDint2=EPgy2}dpaEY04015/CyO	RRID:BDSC_15922
Drp11	Bloomington Drosophila Stock Center	24885	yd2 w1118 P{ry+t7.2=ey-FLP.N}2 P{GMR-lacZ.C(38.1)}TPN1; P{y+t7.7 ry+t7.2=Car20y}25F Drp11 P{ry+t7.2=neoFRT}40A/CyO, P{w+mC=GAL4-Kr.C}DC3, P{w+mC=UAS-GFP.S65T}DC7	RRID:BDSC_24885
dupPA77	Bloomington Drosophila Stock Center	4983	cn1 dupPA77 bw1/CyO, l(2)DTS5131	RRID:BDSC_4983
dw-24E1	Bloomington Drosophila Stock Center	292	dw-24E1 l(2)cg1 cg1/SM5	RRID:BDSC_292
eay1	Bloomington Drosophila Stock Center	4981	cn1 eay1 bw1/CyO, l(2)DTS5131	RRID:BDSC_4981
ed1	Bloomington Drosophila Stock Center	293	ed1 Su(dx)2	RRID:BDSC_293
egl1	Bloomington Drosophila Stock Center	32006	egl1 sp1/SM6a	RRID:BDSC_32006
eIF3j5-3	Bloomington Drosophila Stock Center	4085	Adh* pr1 cn1 eIF3j5-3/CyO, AdhnB	RRID:BDSC_4085
eIF3jk13906	Bloomington Drosophila Stock Center	11116	y1 w67c23; P{w+mC=lacW}eIF3jk13906/CyO	RRID:BDSC_11116
Etf-QOf05640	Bloomington Drosophila Stock Center	18892	w1118; PBac{w+mC=WH}Etf-QOf05640	RRID:BDSC_18892
eve1	Bloomington Drosophila Stock Center	5344	eve1/CyO; P{ry+t7.2=ftz/lacC}1	RRID:BDSC_5344
eve3	Bloomington Drosophila Stock Center	299	b1 pr1 eve3/CyO	RRID:BDSC_299
eve5	Bloomington Drosophila Stock Center	4084	eve5/SM6a	RRID:BDSC_4084
flz1	Bloomington Drosophila Stock Center	3271	cn1 flz1 bw1 sp1/CyO	RRID:BDSC_3271
flz2	Bloomington Drosophila Stock Center	34045	cn1 flz2 bw1 sp1/CyO	RRID:BDSC_34045
Frd1	Bloomington Drosophila Stock Center	302	Frd1/In(2L)Cy, In(2R)Cy, DuoxCy sp2	RRID:BDSC_302
FrdHB132	Bloomington Drosophila Stock Center	5225	Df(2R)bw-HB132, FrdHB132/SM6a	RRID:BDSC_5225
fs(2)abcPL63	Bloomington Drosophila Stock Center	4985	cn1 fs(2)abcPL63 bw1/CyO, l(2)DTS5131	RRID:BDSC_4985
Fs(2)KetRX3	Bloomington Drosophila Stock Center	5314	Fs(2)KetRX3 lt1 bw1/In(2LR)Gla, wgGla-1	RRID:BDSC_5314
fs(2)lto31	Bloomington Drosophila Stock Center	4995	fs(2)lto31 cn1 bw1/CyO, l(2)DTS5131	RRID:BDSC_4995
fs(2)ltoQE45QE45	Bloomington Drosophila Stock Center	5008	fs(2)ltoQE45QE45 cn1 bw1/CyO, l(2)DTS5131	RRID:BDSC_5008
fs(2)ltoRM7RM7	Bloomington Drosophila Stock Center	5012	cn1 bw1 fs(2)ltoRM7RM7/CyO, l(2)DTS5131	RRID:BDSC_5012
ft4	Bloomington Drosophila Stock Center	5405	y1 w*; ft4 or1/In(2L)Cy, In(2R)Cy, DuoxCy amosRoi-1 cn2 bw1 or1 sp2	RRID:BDSC_5405
ft8	Bloomington Drosophila Stock Center	5406	y1 w*; ft8 dpyovN or1/In(2L)Cy, In(2R)Cy, DuoxCy amosRoi-1 cn2 bw1 or1 sp2	RRID:BDSC_5406
gcmN7-4	Bloomington Drosophila Stock Center	4104	gcmN7-4 pr1 cn1 Bc1/CyO, amosRoi-1 cn* pr+	None
gcmrA87	Bloomington Drosophila Stock Center	5445	P{ry+t7.2=PZ}gcmrA87/CyO; ry506	RRID:BDSC_5445
GdiN7-3	Bloomington Drosophila Stock Center	4103	GdiN7-3 pr1 cn1 PPO1Bc/CyO, amosRoi-1 cn* pr+	RRID:BDSC_4103
Gmd1	Bloomington Drosophila Stock Center	28287	w*; Gmd1 P{ry+t7.2=neoFRT}40A/SM6b, P{ry+t7.2=eve-lacZ8.0}SB1	RRID:BDSC_28287
grhIM	Bloomington Drosophila Stock Center	3270	cn1 grhIM bw1/SM6a	RRID:BDSC_3270
Gs11	Bloomington Drosophila Stock Center	6248	w1; Gs11/CyO	RRID:BDSC_6248
l(2)FE31	Bloomington Drosophila Stock Center	4102	l(2)FE31 P{ry+t7.2=S6.9B}3/CyO; ry506	RRID:BDSC_4102
hoipk07104	Bloomington Drosophila Stock Center	10654	y1 w67c23; P{w+mC=lacW}hoipk07104/CyO	RRID:BDSC_10654
Hr3802306	Bloomington Drosophila Stock Center	11181	P{ry+t7.2=PZ}Hr3802306 cn1/CyO; ry506	RRID:BDSC_11181
HrsD28	Bloomington Drosophila Stock Center	54574	P{ry+t7.2=hsFLP}12, y1 w*; HrsD28 P{ry+t7.2=neoFRT}40A/In(2LR)Gla, wgGla-1 PPO1Bc	RRID:BDSC_54574
Hsc70-5k04907	Bloomington Drosophila Stock Center	10557	y1 w67c23; P{w+mC=lacW}Hsc70-5k04907/CyO	RRID:BDSC_10557
hum2	Bloomington Drosophila Stock Center	3921	hum2/CyO, Df(2R)cn-S6	RRID:BDSC_3921
hum3	Bloomington Drosophila Stock Center	8892	hum3 cn1 bw1 sp1/CyO	RRID:BDSC_8892
IKKepsilon1	Bloomington Drosophila Stock Center	5322	IKKepsilon1 dpyov1 bw1/CyO	RRID:BDSC_5322
IKKepsilon5	Bloomington Drosophila Stock Center	5324	y1 w*; IKKepsilon5 dpyov1 bw1/CyO, y+	RRID:BDSC_5324
kccEY08304	Bloomington Drosophila Stock Center	16887	y1 w67c23; P{w+mC y+mDint2=EPgy2}kccEY08304/CyO	RRID:BDSC_16887
l(2)21Ba1	Bloomington Drosophila Stock Center	6249	w1; l(2)21Ba1/CyO	RRID:BDSC_6249
l(2)23AbT71	Bloomington Drosophila Stock Center	3912	l(2)23AbT71 cn1 bw1 sp1/In(2LR)Gla, wgGla-1	RRID:BDSC_3912
l(2)24Dc1	Bloomington Drosophila Stock Center	4131	l(2)24Dc1/In(2LR)Gla, wgGla-1 PPO1Bc	RRID:BDSC_4131
l(2)24Dd1	Bloomington Drosophila Stock Center	4132	l(2)24Dd1/In(2LR)Gla, wgGla-1 PPO1Bc	RRID:BDSC_4132
l(2)24De1	Bloomington Drosophila Stock Center	4133	l(2)24De1/In(2LR)Gla, wgGla-1 PPO1Bc	RRID:BDSC_4133
l(2)25Cg1	Bloomington Drosophila Stock Center	4578	l(2)25Cg1/SM6b	RRID:BDSC_4578
l(2)25Cg3	Bloomington Drosophila Stock Center	4579	l(2)25Cg3/SM6b	RRID:BDSC_4579
l(2)34Db1	Bloomington Drosophila Stock Center	3791	l(2)34Db1 AdhUF Pol32rd-s pr1 cn1/In(2L)Cy, In(2R)Cy, DuoxCy Bl1 cn2	RRID:BDSC_3791
l(2)34Dbtsh3	Bloomington Drosophila Stock Center	8883	In(2L)tsh3, l(2)34Dbtsh3 tsh3/CyO	RRID:BDSC_8883
l(2)35De1	Bloomington Drosophila Stock Center	817	In(2L)NS, In(2R)NS, b1 l(2)35De1 mr1/In(2L)Cy, In(2R)Cy, DuoxCy	RRID:BDSC_817
l(2)35DeAS64	Bloomington Drosophila Stock Center	3596	b1 l(2)35DeAS64 pr1 cn1 bw1/CyO	RRID:BDSC_3596
l(2)36Ba01433	Bloomington Drosophila Stock Center	11053	l(2)gl01433 P{ry+t7.2=PZ}kek101433 l(2)36Ba01433 cn1/CyO; ry506	RRID:BDSC_11053
l(2)36Fe1	Bloomington Drosophila Stock Center	3578	l(2)36Fe1 rdo1 hook1 pr1/CyO	RRID:BDSC_3578
l(2)37Ab1	Bloomington Drosophila Stock Center	3576	l(2)37Ab1 rdo1 hook1 pr1/CyO	RRID:BDSC_3576
l(2)37Ac1	Bloomington Drosophila Stock Center	3581	l(2)37Ac1 rdo1 hook1 pr1/CyO	RRID:BDSC_3581
l(2)37Dc1	Bloomington Drosophila Stock Center	3575	l(2)37Dc1 rdo1 hook1 pr1/CyO	RRID:BDSC_3575
l(2)37De1	Bloomington Drosophila Stock Center	3989	l(2)37De1 rdo1 hook1 pr1/CyO	RRID:BDSC_3989
l(2)37Di1	Bloomington Drosophila Stock Center	3570	l(2)37Di1 rdo1 hook1 pr1/CyO	RRID:BDSC_3570
l(2)37Ea1	Bloomington Drosophila Stock Center	5317	l(2)37Ea1 l(2)38Aa1 pr*/Dp(2;Y)G-M15/CyO	RRID:BDSC_5317
l(2)37Fb1	Bloomington Drosophila Stock Center	3582	l(2)37Fb1 rdo1 hook1 pr1/CyO	RRID:BDSC_3582
l(2)37Fc1	Bloomington Drosophila Stock Center	3564	l(2)37Fc1 rdo1 hook1 pr1/CyO	RRID:BDSC_3564
l(2)37Fe1	Bloomington Drosophila Stock Center	3451	l(2)37Fe1 rdo1 hook1 pr1/CyO	RRID:BDSC_3451
l(2)38Ab1	Bloomington Drosophila Stock Center	5318	l(2)38Ab1/CyO	RRID:BDSC_5318
l(2)38Db52	Bloomington Drosophila Stock Center	5323	y1 w*; l(2)38Db52 dpyov1 bw1/CyO, y+	RRID:BDSC_5323
l(2)38Eb51	Bloomington Drosophila Stock Center	5325	y1 w*; l(2)38Eb51 dpyov1 bw1/CyO, y+	RRID:BDSC_5325
l(2)38Eb54	Bloomington Drosophila Stock Center	5326	y1 w*; l(2)38Eb54 dpyov1 bw1/CyO, y+	RRID:BDSC_5326
l(2)38EFb8	Bloomington Drosophila Stock Center	5320	l(2)38EFb8 dpyov1 bw1/CyO	RRID:BDSC_5320
l(2)43Ba3	Bloomington Drosophila Stock Center	4119	l(2)43Ba3 cn1 bw1 sp1/CyO	RRID:BDSC_4119
l(2)43Cc4	Bloomington Drosophila Stock Center	4121	l(2)43Cc4 cn1 bw1 sp1/CyO	RRID:BDSC_4121
l(2)43Da1	Bloomington Drosophila Stock Center	4124	l(2)43Da1/CyO	RRID:BDSC_4124
l(2)43Db1	Bloomington Drosophila Stock Center	4125	Dp(?;2)bwD, l(2)43Db1 bwD/CyO	RRID:BDSC_4125
l(2)43Ef1	Bloomington Drosophila Stock Center	4123	w*; Dp(?;2)bwD, l(2)43Ef1 bwD/CyO, P{ry+t7.2=sevRas1.V12}FK1	RRID:BDSC_4123
l(2)43Eg1	Bloomington Drosophila Stock Center	6096	Dp(?;2)bwD, l(2)43Eg1 bwD/CyO	RRID:BDSC_6096
l(2)46Ca37	Bloomington Drosophila Stock Center	4080	l(2)46Ca37/SM6a	RRID:BDSC_4080
l(2)46Cb1313	Bloomington Drosophila Stock Center	4081	l(2)46Cb1313/SM6a	RRID:BDSC_4081
l(2)46Cd433	Bloomington Drosophila Stock Center	4083	l(2)46Cd433/CyO, P{ry+t7.2=sevRas1.V12}FK1	RRID:BDSC_4083
l(2)46Db26	Bloomington Drosophila Stock Center	4087	l(2)46Db26/SM6a	RRID:BDSC_4087
l(2)46Dc34	Bloomington Drosophila Stock Center	4088	l(2)46Dc34/SM6a	RRID:BDSC_4088
l(2)46Dd258	Bloomington Drosophila Stock Center	4089	l(2)46Dd258/SM6a	RRID:BDSC_4089
l(2)46De382	Bloomington Drosophila Stock Center	4090	l(2)46De382/CyO, P{ry+t*=elav-lacZ.H}YH2	RRID:BDSC_4090
l(2)46Df699	Bloomington Drosophila Stock Center	4091	l(2)46Df699/SM6a	RRID:BDSC_4091
l(2)49Dc1	Bloomington Drosophila Stock Center	392	sca1 l(2)49Dc1/SM5	RRID:BDSC_392
l(2)49Dc3	Bloomington Drosophila Stock Center	5554	al1 b1 l(2)49Dc3 c1/CyO	RRID:BDSC_5554
l(2)49Fa2	Bloomington Drosophila Stock Center	5556	w*; al1 b1 l(2)49Fa2 c1 sp1/CyO, P{ry+t7.2=sevRas1.V12}FK1	RRID:BDSC_5556
l(2)49Fg1	Bloomington Drosophila Stock Center	5563	al1 b1 l(2)49Fg1 c1 sp1/SM5	RRID:BDSC_5563
l(2)49Fl1	Bloomington Drosophila Stock Center	5567	al1 b1 l(2)49Fl1 c1 sp1/CyO, P{ry+t7.2=sevRas1.V12}FK1	RRID:BDSC_5567
l(2)51Eal19	Bloomington Drosophila Stock Center	6484	cn1 l(2)51Eal19 bw1/CyO	RRID:BDSC_6484
l(2)51Eal25	Bloomington Drosophila Stock Center	6485	cn1 l(2)51Eal25 bw1/CyO, P{ry+t7.2=en1}wgen11	RRID:BDSC_6485
l(2)51Eal7	Bloomington Drosophila Stock Center	6483	cn1 l(2)51Eal7 bw1/CyO	RRID:BDSC_6483
l(2)57Ba1	Bloomington Drosophila Stock Center	6517	dpyov1 cn1 l(2)57Ba1 px1 sp1/SM1	RRID:BDSC_6517
l(2)57Bd1	Bloomington Drosophila Stock Center	6520	cn1 l(2)57Bd1 bw1 sp1/SM1	RRID:BDSC_6520
l(2)57Cb1	Bloomington Drosophila Stock Center	6521	l(2)57Cb1 cv-21/SM1	RRID:BDSC_6521
l(2)57Cc1	Bloomington Drosophila Stock Center	6522	cn1 l(2)57Cc1 bw1 sp1/SM1	RRID:BDSC_6522
l(2)57Cd1	Bloomington Drosophila Stock Center	6523	cn1 l(2)57Cd1/SM1	RRID:BDSC_6523
l(2)57Ce1	Bloomington Drosophila Stock Center	6524	l(2)57Ce1 cv-21/SM1	RRID:BDSC_6524
l(2)57Db2	Bloomington Drosophila Stock Center	6526	cn1 l(2)57Db2 bw1 sp1/SM1	RRID:BDSC_6526
l(2)57Eb1	Bloomington Drosophila Stock Center	6527	cn1 l(2)57Eb1 bw1 sp1/SM1	RRID:BDSC_6527
l(2)57Ec1	Bloomington Drosophila Stock Center	6528	cn1 l(2)57Ec1 bw1 sp1/SM1	RRID:BDSC_6528
l(2)DA21	Bloomington Drosophila Stock Center	4097	l(2)DA21 P{ry+t7.2=S6.9B}3/CyO; ry506	RRID:BDSC_4097
l(2)DB21	Bloomington Drosophila Stock Center	4099	l(2)DB21 P{ry+t7.2=S6.9B}3/CyO; ry506	RRID:BDSC_4099
l(2)DB41	Bloomington Drosophila Stock Center	4100	l(2)DB41 P{ry+t7.2=S6.9B}3/CyO; ry506	RRID:BDSC_4100
l(2)gl4	Bloomington Drosophila Stock Center	36290	l(2)gl4 ykiB5/CyO	RRID:BDSC_36290
l(2)k05104k05104	Bloomington Drosophila Stock Center	12307	y1 w67c23; P{w+mC=lacW}k05104b P{lacW}l(2)k05104k05104/CyO	None
l(2)N7-61	Bloomington Drosophila Stock Center	4105	l(2)N7-61 pr1 cn1 PPO1Bc/CyO, amosRoi-1 cn* pr+	RRID:BDSC_4105
l(2)N7-81	Bloomington Drosophila Stock Center	4106	l(2)N7-81 pr1 cn1 PPO1Bc/CyO, amosRoi-1 cn* pr+	RRID:BDSC_4106
l(2)PC4-A139	Bloomington Drosophila Stock Center	6045	b1 pr1 l(2)PC4-A139 cn1 wxwxt bw1/CyO, P{ry+t7.2=sevRas1.V12}FK1	RRID:BDSC_6045
l(2)PC4-D202	Bloomington Drosophila Stock Center	6047	b1 pr1 l(2)PC4-D202 cn1 wxwxt bw1/CyO	RRID:BDSC_6047
l(2)PC4-M420	Bloomington Drosophila Stock Center	6052	b1 pr1 l(2)PC4-M420 cn1 wxwxt bw1/CyO	RRID:BDSC_6052
l(2)PC4-P41	Bloomington Drosophila Stock Center	6222	b1 pr1 l(2)PC4-P41 cn1 wxwxt bw1/CyO	RRID:BDSC_6222
l(2)PC4-Q267	Bloomington Drosophila Stock Center	6053	b1 pr1 l(2)PC4-Q267 cn1 wxwxt bw1/CyO	RRID:BDSC_6053
Lar13.2	Bloomington Drosophila Stock Center	8774	w*; Lar13.2/CyO	RRID:BDSC_8774
Lar2127	Bloomington Drosophila Stock Center	63796	w*; Lar2127 P{ry+t7.2=neoFRT}40A; P{w+m*=PanR7-lacZ}3/T(2;3)SM6a-TM6B, Tb1	RRID:BDSC_63796
mago3	Bloomington Drosophila Stock Center	51289	w*; P{ry+t7.2=neoFRT}42D mago3 shn3/CyO	RRID:BDSC_51289
mat(2)syn-E1	Bloomington Drosophila Stock Center	5041	mat(2)syn-E1 cn1 bw1/CyO, l(2)DTS5131	RRID:BDSC_5041
Mef225-34	Bloomington Drosophila Stock Center	9861	Adhfn23 pr1 cn1 Mef225-34/CyO	RRID:BDSC_9861
Mef2EP2002a	Bloomington Drosophila Stock Center	17230	w1118; P{w+mC=EP}Mef2EP2002a P{EP}EP2002bEP2002b/CyO	RRID:BDSC_17230
mib21	Bloomington Drosophila Stock Center	5387	mib21/CyO	RRID:BDSC_5387
moa2R-6	Bloomington Drosophila Stock Center	2276	y1 w1; P{neoFRT}42D moa2R-6 P{w+t* ry+t*=white-un1}47A/CyO, P{w+mC=act-lacZ.B}CB1	RRID:BDSC_2276
ms(2)35Ebz3860	Bloomington Drosophila Stock Center	25156	ms(2)35Ebz3860 cn1 bw1/CyO	RRID:BDSC_25156
msl-1kmB	Bloomington Drosophila Stock Center	25157	msl-1kmB/CyO	RRID:BDSC_25157
mtsXE-2258	Bloomington Drosophila Stock Center	5684	mtsXE-2258/CyO, P{ry+t7.2=sevRas1.V12}FK1	RRID:BDSC_5684
nebk05702	Bloomington Drosophila Stock Center	10391	y1 w67c23; P{w+mC=lacW}nebk05702/CyO	RRID:BDSC_10391
net1	Bloomington Drosophila Stock Center	5933	net1 b1 cn1 sp1	RRID:BDSC_5933
NpMI00240	Bloomington Drosophila Stock Center	30675	y1 w*; Mi{y+mDint2=MIC}NpMI00240/CyO	RRID:BDSC_30675
NpMI10279	Bloomington Drosophila Stock Center	53836	y1 w*; Mi{y+mDint2=MIC}NpMI10279/SM6a	RRID:BDSC_53836
nrdD20	Bloomington Drosophila Stock Center	3911	Df(2L)D20, Drp1D20 nrdD20 cn1 bw1 sp1/In(2LR)Gla, wgGla-1	RRID:BDSC_3911
nrdD46	Bloomington Drosophila Stock Center	3665	nrdD46 cn1 bw1 sp1/In(2LR)Gla, wgGla-1	RRID:BDSC_3665
numb03235	Bloomington Drosophila Stock Center	11278	P{ry+t7.2=PZ}numb03235 cn1/CyO; ry506	RRID:BDSC_11278
numb1	Bloomington Drosophila Stock Center	4096	P{hsneo}numb1/CyO	RRID:BDSC_4096
numbE	Bloomington Drosophila Stock Center	871	T(2;3)E, numbE/SM5	None
Orc1KO	Brian Calvi, Indiana University	None	w*; Orc1KO/CyO, P{w+mC=GAL4-Kr.C}DC3, P{w+mC=UAS-GFP.S65T}DC7	None
Orc31	Bloomington Drosophila Stock Center	5570	al1 b1 Orc31 c1 sp1/CyO	RRID:BDSC_5570
P{f+13}30B	Bloomington Drosophila Stock Center	2202	f36a; P{w+mC f+t13=f+13}30B ck13 pr1 pwn1/CyO	RRID:BDSC_2202
Pal1ta-1	Bloomington Drosophila Stock Center	2356	dpyo3 Pal1ta-1 sp1/In(2L)Cy, In(2R)Cy, DuoxCy pr1 Bl1 cn2 L4 sp2	RRID:BDSC_2356
pd1	Bloomington Drosophila Stock Center	362	pd1 Phmll-1	RRID:BDSC_362
pie54	Bloomington Drosophila Stock Center	2524	pie54/SM1	RRID:BDSC_2524
pimIL	Bloomington Drosophila Stock Center	3117	pimIL cn1 bw1 sp1/CyO	RRID:BDSC_3117
Pka-C1H2	Bloomington Drosophila Stock Center	4101	Pka-C1H2/CyO	RRID:BDSC_4101
qui1	Bloomington Drosophila Stock Center	5101	cn1 qui1 bw1/CyO, l(2)DTS5131	RRID:BDSC_5101
Rack11.8	Bloomington Drosophila Stock Center	24152	w*; Rack11.8 P{ry+t7.2=neoFRT}40A/CyO, S2	RRID:BDSC_24152
RyRQ3878X	Bloomington Drosophila Stock Center	5501	RyRQ3878X/CyO	RRID:BDSC_5501
Sam-S1	Bloomington Drosophila Stock Center	6305	Sam-S1/CyO, P{ry+t7.2=ftz/lacC}USC1	RRID:BDSC_6305
Sam-SR23	Bloomington Drosophila Stock Center	6154	Sam-SR23/SM6a	RRID:BDSC_6154
satSC46	Bloomington Drosophila Stock Center	5108	satSC46 cn1 bw1/CyO, P{ry+t7.2=sevRas1.V12}FK1	RRID:BDSC_5108
sbb04440	Bloomington Drosophila Stock Center	11376	cn1 P{ry+t7.2=PZ}sbb04440/CyO; ry506	RRID:BDSC_11376
scb2	Bloomington Drosophila Stock Center	3098	cn1 scb2 bw1 sp1/CyO	RRID:BDSC_3098
scra03427	Bloomington Drosophila Stock Center	11331	P{ry+t7.2=PZ}scra03427, cn1/CyO; ry506	RRID:BDSC_11331
scra8	Bloomington Drosophila Stock Center	4286	scra8 cn1 bw1 sp1/CyO	RRID:BDSC_4286
scrak08255	Bloomington Drosophila Stock Center	4403	y1 w67c23; P{w+mC=lacW}scrak08255/CyO	RRID:BDSC_4403
seqvr5-5	Bloomington Drosophila Stock Center	5559	al1 b1 seqvr5-5 c1 sp1/SM5	RRID:BDSC_5559
SERCAk08308ab	Bloomington Drosophila Stock Center	12389	y1 w67c23; P{w+mC=lacW}k08308b P{lacW}k08308a P{lacW}SERCAk08308ab P{lacW}k08308bc/CyO	RRID:BDSC_12389
SERCArev3	Bloomington Drosophila Stock Center	58969	w1118; cn1 bw1 SERCArev3/CyO	RRID:BDSC_58969
SERCArev4	Bloomington Drosophila Stock Center	58970	w1118; SERCArev4/CyO; l(3)**/MKRS	RRID:BDSC_58970
shrbk11201	Bloomington Drosophila Stock Center	11016	y1 w67c23; P{w+mC=lacW}shrbk11201/CyO	RRID:BDSC_11016
shu2	Bloomington Drosophila Stock Center	5109	cn1 bw1 shu2 sp1/CyO, l(2)DTS5131	RRID:BDSC_5109
sie1	Bloomington Drosophila Stock Center	5111	cn1 sie1 bw1/CyO, l(2)DTS5131	RRID:BDSC_5111
smo3	Bloomington Drosophila Stock Center	3277	smo3 b1 pr1/CyO	RRID:BDSC_3277
snsMI03001	Bloomington Drosophila Stock Center	35916	y1 w*; Mi{y+mDint2=MIC}snsMI03001/SM6a	RRID:BDSC_35916
snsMI12892	Bloomington Drosophila Stock Center	59102	y1 w*; Mi{y+mDint2=MIC}snsMI12892/SM6a	RRID:BDSC_59102
so3	Bloomington Drosophila Stock Center	8874	Dp(?;2)bwD, so3 bwD/CyO	RRID:BDSC_8874
soD	Bloomington Drosophila Stock Center	4287	soD/CyO	RRID:BDSC_4287
stau1	Bloomington Drosophila Stock Center	1507	stau1 cn1 bw1/CyO	RRID:BDSC_1507
stmAcmp44E-1	Bloomington Drosophila Stock Center	5494	stmAcmp44E-1/CyO	RRID:BDSC_5494
swm37Dh-1	Bloomington Drosophila Stock Center	3445	swm37Dh-1 rdo1 hook1 pr1/CyO	RRID:BDSC_3445
tam3	Bloomington Drosophila Stock Center	3410	tam3 b1 Adhn4/CyO	RRID:BDSC_3410
TER9403775	Bloomington Drosophila Stock Center	11349	cn1 P{ry+t7.2=PZ}TER9403775/CyO; ry506	RRID:BDSC_11349
TER9422-30	Bloomington Drosophila Stock Center	9871	Adhfn23 pr1 cn1 TER9422-30/CyO	RRID:BDSC_9871
TER9426-8	Bloomington Drosophila Stock Center	9872	Adhfn23 pr1 cn1 TER9426-8/CyO	RRID:BDSC_9872
TER94EY03486	Bloomington Drosophila Stock Center	20151	y1 w67c23; P{w+mC y+mDint2=EPgy2}TER94EY03486/CyO	RRID:BDSC_20151
TER94k15502	Bloomington Drosophila Stock Center	10454	y1 w67c23; P{w+mC=lacW}TER94k15502/CyO	RRID:BDSC_10454
tkv1	Bloomington Drosophila Stock Center	427	tkv1	RRID:BDSC_427
tor4	Bloomington Drosophila Stock Center	2561	tor4 cn1 bw1/CyO, l(2)DTS5131	RRID:BDSC_2561
Tps1k08903	Bloomington Drosophila Stock Center	10838	y1 w67c23; P{w+mC=lacW}Tps1k08903/CyO	RRID:BDSC_10838
tsuEP567	Bloomington Drosophila Stock Center	6597	w1118; tsuEP567 bw1 sp1/SM5	RRID:BDSC_6597
ttv00681b	Bloomington Drosophila Stock Center	10949	cn1 P{ry+t7.2=PZ}Cyt-b500681a P{PZ}ttv00681b/CyO; ry506	RRID:BDSC_10949
twi1	Bloomington Drosophila Stock Center	2381	cn1 twi1 bw1 sp1/CyO	RRID:BDSC_2381
U2A1	Bloomington Drosophila Stock Center	4127	Dp(?;2)bwD, U2A1 bwD/CyO	RRID:BDSC_4127
U2af38k14504	Bloomington Drosophila Stock Center	10448	y1 w67c23; P{w+mC=lacW}U2af38k14504, Stip1k14504/CyO	RRID:BDSC_10448
undDelta34	Bloomington Drosophila Stock Center	6297	undDelta34/CyO	RRID:BDSC_6297
Vha36-1k07207	Bloomington Drosophila Stock Center	10661	y1 w67c23; P{w+mC=lacW}Vha36-1k07207/CyO	RRID:BDSC_10661
wekRAR14	Bloomington Drosophila Stock Center	30471	b1 wekRAR14 pr1 cn1 bw1/CyO	RRID:BDSC_30471
Wnt4C1	Bloomington Drosophila Stock Center	6651	w1118; Wnt4C1/CyO	RRID:BDSC_6651
aMutation symbols and genotypes do not reflect nomenclatural changes resulting from the work reported
bResearch Resource Identifier (https://scicrunch.org/resources)

## Sheet: Table S2
Supplemental Table S2. Observations from previous reports localizing complementation groups to specific chromosomal regions
Complementation group	Observationsa
abb	Mapped between bw (59E) and sp (60C) at map position 105.5 (Bridges, 1937).
bhe	Mapped to the tip of 2L by failure to complement Df(2L)net107 (LaJeunesse et al., 2001) and l(2)gl mutations (http://flybase.org/reports/FBgn0000178.html).
blo	Mapped to 44DF by inclusion in Df(2R)Np3 (Prout et al., 1997) and exclusion from Dp(2R)Np (Bridges et al., 1936).
bub	Mapped to 44BD by inclusion in Df(2L)XE-2750 and Df(2L)XE-2750 (Prout et al., 1997).
c	Mapped to 52D by inclusion in Df(2R)KL9 and Df(2R)KL69 (Davis and MacIntyre, 1988).
cass	Mapped to 36CF by inclusion in Df(2L)T317 (Walsh and Brown, 1998).
dw-24E	Mapped to 24E by inclusion in Df(2L)sc19-3 and exclusion from Df(2L)dp-h19 (Szidonya and Reuter, 1988).
eay	Mapped to 55AC by inclusion in Df(2R)Pcl11B and Df(2R)Pcl7B (http://flybase.org/reports/FBgn0000537.html).
flz	Mapped to 44F by inclusion in Df(2R)Np4 and Df(2R)G75 (Mohr and Boswell, 2002; Zheng et al., 2003).
Frd	Mapped to 59C by inclusion in Df(2R)Frd-R1 (http://flybase.org/reports/FBgn0000726.html).
fs(2)abc	Mapped to 51F by exclusion from Df(2R)l4 and inclusion in Df(2R)XTE-11 (Underwood et al., 1990).
fs(2)lto3	Mapped to 37D-38A by inclusion in Df(2L)E55 (Schüpbach and Wieschaus, 1991).
fs(2)ltoQE45	Mapped to 24CD by inclusion in Df(2L)ed1 and Df(2L)ed-dp (Schüpbach and Wieschaus, 1991).
fs(2)ltoRM7	Mapped to 59E-60A by exclusion from Df(2R)bw5 and inclusion in Df(2R)bw-S46 (Schüpbach and Wieschaus, 1991).
hum	Mapped to 43B by exclusion from Df(2R)cos-2 and inclusion in Df(2R)cos-3 (Heitzler et al., 1993).
l(2)21Ba	Mapped to 21B by exclusion from Df(2L)net3 and inclusion in Df(2L)PM1 (Larsson et al., 1996).
l(2)23Ab	Mapped to 23A by inclusion in Df(2L)N19 and Df(2L)D31 (Littleton and Bellen, 1994).
l(2)24Dc	Mapped to 24D by inclusion in Df(2L)sc19-1 and exclusion from Df(2L)dp-h28 (Szidonya and Reuter, 1988).
l(2)24Dd	Mapped to 24D by inclusion in Df(2L)sc19-1 and exclusion from Df(2L)dp-h28 (Szidonya and Reuter, 1988).
l(2)24De	Mapped to 24D by inclusion in Df(2L)sc19-1 and exclusion from Df(2L)dp-h28 (Szidonya and Reuter, 1988).
l(2)25Cg	Mapped to 25C by exclusion from Df(2L)sc19-6 and inclusion in Df(2L)sc19-8 (Szidonya and Reuter, 1988).
l(2)34Db	Mapped to 34D by exclusion from Df(2L)b84a9 and deletions extending proximally from P{lacW}TM9SF4k07245 (Iyengar et al., 1999; http://flybase.org/reports/FBgn0001959.html).
l(2)35De	Mapped to 35D by exclusion from Df(2L)TE35D-20 and inclusion in Df(2L)TE35BC-34 (Ashburner et al., 1990)
l(2)36Ba	Mapped to 36B by inclusion in Df(2L)M18 and exclusion from Df(2L)MN-15 and Df(2L)T317 (Steward and Nusslein-Volhard, ; Levine et al., 2007).
l(2)36Fe	Mapped to 37F-38B by inclusion in Df(2L)TW3 and Df(2L)OD15 (Thor and Thomas, 1997).
l(2)37Ab	Mapped to 37F-38B by inclusion in Df(2L)TW3 and Df(2L)OD15 (Thor and Thomas, 1997).
l(2)37Ac	Mapped to 37F-38B by inclusion in Df(2L)TW3 and Df(2L)OD15 (Thor and Thomas, 1997).
l(2)37Dc	Mapped to 37D by exclusion from Df(2L)VA20 and Df(2L)pr26 and inclusion in Df(2L)E55 (Brittnacher and Ganetzky, 1983; Gay and Contamine, 1993).
l(2)37De	Mapped to 37D by exclusion from Df(2L)VA20 and Df(2L)pr26 and inclusion in Df(2L)E55 (Brittnacher and Ganetzky, 1983; Gay and Contamine, 1993).
l(2)37Di	Mapped to 37D by inclusion in Df(2L)TW2 and Df(2L)OD9 (Gay and Contamine, 1993).
l(2)37Ea	Mapped to 37E by inclusion in Df(2L)TW9 and Df(2L)TW158 (Rutledge et al., 1992; Gay and Contamine, 1993).
l(2)37Fb	Mapped to 37F by inclusion in Df(2L)TW12 and Df(2L)OD21 (Gay and Contamine, 1993).
l(2)37Fc	Mapped to 37F by inclusion in Df(2L)OD21 and Df(2L)OD-P5 (Gay and Contamine, 1993).
l(2)37Fe	Mapped to 37F-38A by inclusion in Df(2L)TW84 and exclusion from Df(2L)TW65 (Butler et al., 2001)
l(2)38Ab	Mapped to 38A by exclusion from Df(2L)pr7 and inclusion in Df(2L)TW150 (Butler et al., 2001).
l(2)38Db	Mapped to 38D by exclusion from Df(2L)pr40 and inclusion in Df(2L)DS9 and Df(2L)pr9201 (Butler et al., 2001).
l(2)38Eb	Mapped to 38E by exclusion from Df(2L)pr11 and inclusion in Df(2L)Fs(2)Ket-RX32 (Butler et al., 2001).
l(2)38EFb	Mapped to 38EF by inclusion in Df(2L)be408 and exclusion from Df(2L)DS6 (Butler et al., 2001).
l(2)43Ba	Mapped to 43B by inclusion in Df(2R)pwn5 (Heitzler et al., 1993).
l(2)43Cc	Mapped to 43C by inclusion in Df(2R)NCX5 (Heitzler et al., 1993).
l(2)43Da	Mapped to 43D by inclusion in Df(2R)cn-S6 and Df(2R)Drlrv17 (Heitzler et al., 1993).
l(2)43Db	Mapped to 43D by exclusion from Df(2R)Drlrv17 and inclusion in Df(2R)Drlrv22 (Heitzler et al., 1993).
l(2)43Ef	Mapped to 43E by exclusion from Df(2R)Drlrv5 and inclusion in Df(2R)Drlrv7 (Heitzler et al., 1993).
l(2)43Eg	Mapped to 43E by exclusion from Df(2R)Drlrv5 and inclusion in Df(2R)Drlrv7 (Heitzler et al., 1993).
l(2)46Ca	Mapped to 46C by inclusion in Df(2R)X3 and exclusion from Df(2R)X1 (O'Brien et al., 1994).
l(2)46Cb	Mapped to 46C by inclusion in Df(2R)X3 and exclusion from Df(2R)X1 (O'Brien et al., 1994).
l(2)46Cd	Mapped to 46C by inclusion in Df(2R)eve (O'Brien et al., 1994).
l(2)46Db	Mapped to 46DE by exclusion from Df(2R)eve and inclusion in Df(2R)X3 (O'Brien et al., 1994).
l(2)46Dc	Mapped to 46DE by exclusion from Df(2R)eve and inclusion in Df(2R)X3 (O'Brien et al., 1994).
l(2)46Dd	Mapped to 46DE by exclusion from Df(2R)eve and inclusion in Df(2R)X3 (O'Brien et al., 1994).
l(2)46De	Mapped to 46DE by exclusion from Df(2R)eve and inclusion in Df(2R)X3 (O'Brien et al., 1994).
l(2)46Df	Mapped to 46DE by exclusion from Df(2R)eve and inclusion in Df(2R)X3 (O'Brien et al., 1994).
l(2)49Dc	Mapped to 46DE by exclusion from Df(2R)eve and inclusion in Df(2R)X3 (O'Brien et al., 1994).
l(2)49Fa	Mapped to 49F by exclusion from Df(2R)vg136 and inclusion in Df(2R)vg56 (Lasko and Pardue, 1988).
l(2)49Fg	Mapped to 49F by exclusion from Df(2R)vg136 and inclusion in Df(2R)vg56 (Lasko and Pardue, 1988).
l(2)51Ea	Mapped to 51E by exclusion from Df(2R)XTE-58 and inclusion in Df(2R)l4 (Underwood et al., 1990).
l(2)57Ba	Mapped to 57B by inclusion in Df(2R)F36 and exclusion from Df(2R)PL3 (O'Donnell et al., 1989).
l(2)57Bd	Mapped to 57B by inclusion in Df(2R)F36 and exclusion from Df(2R)PL3 (O'Donnell et al., 1989).
l(2)57Cb	Mapped to 57C by inclusion in Df(2R)CC2 and exclusion from Df(2R)K11 (O'Donnell et al., 1989).
l(2)57Cc	Mapped to 57C by inclusion in Df(2R)PF1and Df(2R)CC2 (O'Donnell et al., 1989).
l(2)57Cd	Mapped to 57C by inclusion in Df(2R)PF1and Df(2R)CC2 (O'Donnell et al., 1989).
l(2)57Ce	Mapped to 57C by exclusion from Df(2R)CC2 and inclusion in Df(2R)PF1 (O'Donnell et al., 1989).
l(2)57Db	Mapped to 57C by exclusion from Df(2R)K11 and inclusion in Df(2R)PI12 (O'Donnell et al., 1989).
l(2)57Eb	Mapped to 57EF by inclusion in Df(2R)BP7 and Df(2R)PK1 (O'Donnell et al., 1989; Schejter and Shilo, 1989).
l(2)57Ec	Mapped to 57DF by exclusion from Df(2R)AA21 and inclusion in Df(2R)PK1 (O'Donnell et al., 1989).
l(2)DA2	Mapped to 30C by inclusion in Df(2L)s1402and Df(2L)ED685 (Levine et al., 1997).
l(2)DB2	Mapped to 30C by exclusion from Df(2L)ED685 and inclusion in Df(2L)TE30Cb-1 (Levine et al., 1997).
l(2)DB4	Mapped to 30AB by inclusion in Df(2L)ED685 and exclusion from Df(2L)gamma7 (Levine et al., 1997).
l(2)FE3	Mapped to 30C by inclusion in Df(2L)ED695 and exclusion from Df(2L)BSC17 (Levine et al., 1997).
l(2)N7-6	Mapped to 30C by exclusion from Df(2L)TE30Cb-1 and Df(2L)ED695 (Levine et al., 1997).
l(2)N7-8	Mapped to 30AB by inclusion in Df(2L)ED685 and exclusion from Df(2L)gamma7 (Levine et al., 1997).
l(2)PC4-A	Mapped to 55AC by inclusion in Df(2R)Pcl11B and Df(2R)Pcl7B (http://flybase.org/reports/FBgn0015975.html).
l(2)PC4-D	Mapped to 55AC by inclusion in Df(2R)Pcl11B and Df(2R)Pcl7B (http://flybase.org/reports/FBgn0015978.html).
l(2)PC4-M	Mapped to 55AC by inclusion in Df(2R)PC4 and Df(2R)Pcl7B (http://flybase.org/reports/FBgn0015984.html).
l(2)PC4-P	Mapped to 55EF by inclusion in Df(2R)P34 and Df(2R)PC4 (http://flybase.org/reports/FBgn0015986.html).
l(2)PC4-Q	Mapped to 55EF by inclusion in Df(2R)P34 and Df(2R)PC4 (http://flybase.org/reports/FBgn0015987.html).
mat(2)syn-E	Mapped to 31E by exclusion from Df(2L)J16 and inclusion in Df(2L)J77 (Clegg et al., 1993).
moa	Mapped to 59A by inclusion in Df(2R)59AB (Prout et al., 1997).
ms(2)35Eb	Mapped to 35 by inclusion in Df(2L)RA5 and Df(2L)Sco7 (Ashburner et al., 1990).
nrd	Mapped to 23A by inclusion in Df(2L)D20 and Df(2L)D31 (Littleton and Bellen, 1994).
P{f+13}30B	Mapped to 30B by in situ hybridization (see http://flybase.org/reports/FBrf0137508.html).
pd	Mapped to 59F by inclusion in Df(2R)or-BR11 and exclusion from In(2LR)ltG10LCD-14R (http://flybase.org/reports/FBgn0003049.html).
qui	Mapped to 59E-60A by exclusion from Df(2R)bw5 and inclusion in Df(2R)bw-S46 (Schüpbach and Wieschaus, 1991).
sat	Mapped to 43CE by exclusion from Df(2R)pk78k and inclusion in Df(2R)ST1 (Schüpbach and Wieschaus, 1991).
sie	Mapped to 49E-50A by exclusion from Df(2R)vg-C and inclusion in Df(2R)vg-B (Schüpbach and Wieschaus, 1991).
aThese observations place the complementation groups in particular regions. In most cases, there were other observations in publications that support the conclusions. We refer readers to gene entries in FlyBase for more comprehensive observations and the relevant references as well as the origins of mutations.

## Sheet: Table S3
Table S3. Mapping of complementation groups to chromosomal intervals with molecularly defined deletions
Complementation group	FlyBase identifiera	Left end			Right end			Could interval be further subdivided with existing deletions?
		Deletion	Relevant deletion end	Genomic coordinate	Deletion	Relevant deletion end	Genomic coordinate
abb	FBgn0000012	Df(2R)BSC136	Left	2R:23666959	Df(2R)BSC600	Left	2R:23713811	No
blo	FBgn0000198	Df(2R)Exel7098	Right	2R:8733630	Df(2R)BSC269	Right	2R:8898753	No
bub	FBgn0021757	Df(2L)BSC192	Left	2L:7702880	Df(2L)BSC324	Right	2L:7718010	No
c	FBgn0000245	Df(2R)Exel7138	Left	2R:15918423	Df(2R)BSC482	Right	2R:15950652	No
cass	FBgn0020865	Df(2L)ED1161	Right	2L:17473293	Df(2L)Exel7069	Left	2L:17482011	No
dw-24E	FBgn0000517	Df(2L)BSC218	Right	2L:4361214	Df(2L)BSC217	Right	2L:4403405	No
eay	FBgn0000537	Df(2R)BSC337	Left	2R:18173570	Df(2R)Exel7153	Right	2R:18230554	No
flz	FBgn0000712	Df(2R)BSC271	Left	2R:8976399	Df(2R)BSC268	Right	2R:9031045	No
Frd	FBgn0000726	Df(2R)BSC698	Left	2R:23001651	Df(2R)Exel7177	Left	2R:23068684	No
fs(2)abc	FBgn0002678	Df(2R)Exel9015	Left	2R:15375176	Df(2R)Exel9015	Right	2R:15386324	No
fs(2)lto3	FBgn0010301	Df(2L)ED1231	Right	2L:19464056	Df(2L)ED1303	Left	2L:19517610	Yes
fs(2)ltoQE45	FBgn0004825	Df(2L)ED243	Right	2L:3656901	Df(2L)BSC171	Left	2L:3713827	No
fs(2)ltoRM7	FBgn0004821	Df(2R)BSC769	Right	2R:23385467	Df(2R)BSC778	Right	2R:23395914	No
hum	FBgn0004126	Df(2R)BSC264	Left	2R:7395885	Df(2R)BSC263	Right	2R:7447410	No
l(2)21Ba	FBgn0001884	Df(2L)ED5878	Left	2L:67365	Df(2L)ED19	Left	2L:159063	Yes
l(2)23Ab	FBgn0014978	Df(2L)Exel6277	Left	2L:2677694	Df(2L)ED134	Right	2L:2753125	No
l(2)24Dc	FBgn0001905	Df(2L)BSC166	Right	2L:4162968	Df(2L)BSC218	Left	2L:4197800	No
l(2)24Dd	FBgn0001906	Df(2L)BSC166	Left	2L:4031318	Df(2L)BSC166	Right	2L:4162968	No
l(2)24De	FBgn0001907	Df(2L)BSC166	Right	2L:4162968	Df(2L)BSC218	Left	2L:4197800	No
l(2)25Cg	FBgn0005513	Df(2L)BSC109	Left	2L:5073453	Df(2L)BSC109	Right	2L:5145500	No
l(2)34Db	FBgn0001959	Df(2L)BSC691	Right	2L:13721648	Df(2L)Exel7059	Left	2L:13800829	No
l(2)35De	FBgn0001985	Df(2L)BSC690	Right	2L:15821840	Df(2L)Exel6038	Left	2L:15912343	No
l(2)36Ba	FBgn0002002	Df(2L)Exel7067	Right	2L:16824908	Df(2L)Exel6039	Right	2L:16886557	No
l(2)36Fe	FBgn0002012	Df(2L)BSC112	Left	2L:18606977	Df(2L)ED1203	Left	2L:18617225	No
l(2)37Ab	FBgn0002018	Df(2L)BSC149	Right	2L:18673286	Df(2L)Exel7071	Left	2L:18689053	No
l(2)37Ac	FBgn0002019	Df(2L)Exel7072	Left	2L:18753432..18753444	Df(2L)Exel7071	Right	2L:18795820	No
l(2)37Dc	FBgn0002039	Df(2L)Exel9043	Left	2L:19438065	Df(2L)Exel9043	Right	2L:19452918	No
l(2)37De	FBgn0002041	Df(2L)Exel9043	Left	2L:19438065	Df(2L)Exel9043	Right	2L:19452918	No
l(2)37Di	FBgn0002045	Df(2L)ED1231	Right	2L:19464056	Df(2L)ED1303	Left	2L:19517610	Yes
l(2)37Ea	FBgn0002047	Df(2L)ED1303	Left	2L:19517610	Df(2L)BSC301	Right	2L:19528383	No
l(2)37Fb	FBgn0002049	Df(2L)Exel6044	Left	2L:19576108..19576133	Df(2L)Exel8041	Right	2L:19586375	No
l(2)37Fc	FBgn0002050	Df(2L)Exel6044	Left	2L:19576108..19576133	Df(2L)Exel8041	Right	2L:19586375	No
l(2)37Fe	FBgn0002052	Df(2L)Exel8041	Right	2L:19586375	Df(2L)ED1272	Right	2L:19753324	No
l(2)38Ab	FBgn0002056	Df(2L)ED1315	Left	2L:20085397	Df(2L)BSC258	Right	2L:20120504	No
l(2)38Db	FBgn0025174	Df(2L)Exel7078	Left	2L:20449190..20458307	Df(2L)ED1317	Left	2L:20638580	No
l(2)38Eb	FBgn0025163	Df(2L)Exel7078	Right	2L:20680624	Df(2L)Exel7079	Left	2L:20770538	No
l(2)38EFb	FBgn0025169	Df(2L)BSC333	Left	2L:20831386	Df(2L)BSC105	Left	2L:20851900	No
l(2)43Ba	FBgn0004122	Df(2R)ED1618	Right	2R:7187225	Df(2R)ED1715	Left	2R:7326951	No
l(2)43Cc	FBgn0004129	Df(2R)Exel6052	Left	2R:7493197	Df(2R)Exel6053	Left	2R:7533553	No
l(2)43Da	FBgn0004130	Df(2R)Exel6052	Left	2R:7493197	Df(2R)ED1673	Right	2R:7533553	No
l(2)43Db	FBgn0004131	Df(2R)Exel6052	Left	2R:7493197	Df(2R)ED1673	Right	2R:7533553	No
l(2)43Ef	FBgn0004137	Df(2R)Exel6054	Left	2R:7665795	Df(2R)Exel7092	Right	2R:7708707	No
l(2)43Eg	FBgn0004138	Df(2R)Exel6054	Left	2R:7665795	Df(2R)Exel7092	Right	2R:7708707	No
l(2)46Ca	FBgn0014980	Df(2R)BSC158	Left	2R:9875312	Df(2R)X1	Left	2R:9922003..9927457	No
l(2)46Cb	FBgn0014981	Df(2R)BSC158	Left	2R:9875312	Df(2R)X1	Left	2R:9922003..9927457	No
l(2)46Cd	FBgn0014983	Df(2R)BSC298	Right	2R:9958120	Df(2R)BSC158	Right	2R:10025288	No
l(2)46Db	FBgn0014986	Df(2R)01D09Y-M073	Right	2R:9959818	Df(2R)BSC158	Right	2R:10025288	Yes
l(2)46Dc	FBgn0014987	Df(2R)BSC158	Right	2R:10025288	Df(2R)BSC152	Right	2R:10030539	No
l(2)46Dd	FBgn0014988	Df(2R)BSC152	Right	2R:10030539	Df(2R)BSC303	Left	2R:10078293	No
l(2)46De	FBgn0014989	Df(2R)01D09Y-M073	Right	2R:9959818	Df(2R)BSC158	Right	2R:10025288..10025310	Yes
l(2)46Df	FBgn0014990	Df(2R)BSC152	Right	2R:10030539	Df(2R)BSC303	Left	2R:10078293	No
l(2)49Dc	FBgn0002070	Df(2R)Exel8056	Right	2R:12894105..12894116	Df(2R)vg-C	Right	2R:12940453..12949055	No
l(2)49Fa	FBgn0002072	Df(2R)BSC878	Left	2R:13197974..13198492	Df(2R)Exel8057	Right	2R:13219347..13219349	No
l(2)49Fg	FBgn0002078	Df(2R)BSC272	Left	2R:13219130	Df(2R)BSC272	Right	2R:13249241	Yes
l(2)51Ea	FBgn0004158	Df(2R)BSC346	Left	2R:15218008	Df(2R)Exel7135	Right	2R:15262942	No
l(2)57Ba	FBgn0002091	Df(2R)Exel7166	Right	2R:21000163	Df(2R)Exel6071	Right	2R:21056798	No
l(2)57Bd	FBgn0002094	Df(2R)Exel6072	Left	2R:21056798	Df(2R)BSC814	Right	2R:21088247	No
l(2)57Cb	FBgn0002096	Df(2R)Exel6072	Left	2R:21056798	Df(2R)BSC814	Right	2R:21088247	No
l(2)57Cc	FBgn0002097	Df(2R)BSC484	Left	2R:21143577	Df(2R)BSC484	Right	2R:21177310	No
l(2)57Cd	FBgn0002098	Df(2R)BSC484	Left	2R:21143577	Df(2R)BSC484	Right	2R:21177310	No
l(2)57Ce	FBgn0002099	Df(2R)BSC462	Right	2R:21180990	Df(2R)BSC885	Left	2R:21215223	No
l(2)57Db	FBgn0002101	Df(2R)BSC821	Left	2R:21301798	Df(2R)BSC664	Left	2R:21341647	No
l(2)57Eb	FBgn0002105	Df(2R)BSC821	Right	2R:21497209	Df(2R)Exel6076	Right	2R:21607081	No
l(2)57Ec	FBgn0002106	Df(2R)BSC821	Right	2R:21497209	Df(2R)Exel6076	Right	2R:21607081	No
l(2)DA2	FBgn0014253	Df(2L)Exel7042	Left	2L:9522946	Df(2L)Exel6022	Right	2L:9560489	No
l(2)DB2	FBgn0014255	Df(2L)Exel6025	Right	2L:9897536	Df(2L)BSC216	Right	2L:9908459	No
l(2)DB4	FBgn0014256	Df(2L)ED673	Left	2L:9205076	Df(2L)Exel8022	Left	2L:9388129	No
l(2)N7-6	FBgn0014260	Df(2L)Exel7042	Right	2L:9622987	Df(2L)ED695	Left	2L:9699225	No
l(2)N7-8	FBgn0014261	Df(2L)ED673	Left	2L:9205076	Df(2L)Exel8022	Left	2L:9388129	No
l(2)PC4-A	FBgn0015975	Df(2R)BSC334	Left	2R:18051197	Df(2R)14H10W-35	Right	2R:18118348	No
l(2)PC4-D	FBgn0015978	Df(2R)Exel7150	Right	2R:17782032	Df(2R)BSC347	Right	2R:17792649	No
l(2)PC4-M	FBgn0015984	Df(2R)BSC348	Left	2R:17716263..17716471	Df(2R)14H10Y-53	Right	2R:17739901..17739916	No
l(2)PC4-P	FBgn0015986	Df(2R)Exel7157	Left	2R:18621522	Df(2R)ED3636	Right	2R:18639268	No
l(2)PC4-Q	FBgn0015987	Df(2R)Exel7157	Left	2R:18621522	Df(2R)ED3636	Right	2R:18639268	No
mat(2)syn-E	FBgn0002677	Df(2L)BSC342	Left	2L:10349604	Df(2L)BSC209	Right	2L:10381214	No
moa	FBgn0020271	Df(2R)Exel6079	Left	2R:22729367	Df(2R)BSC865	Left	2R:22764935	No
ms(2)35Eb	FBgn0004075	Df(2L)Exel6038	Left	2L:15912343	Df(2L)BSC278	Left	2L:16025369	No
nrd	FBgn0002967	Df(2L)C144	Left	2L:2517598..2551864	Df(2L)BSC156	Left	2L:2621016	No
P{f+13}30B	FBti0003033	Df(2L)ED673	Left	2L:9205076	Df(2L)Exel8022	Left	2L:9388129	No
pd	FBgn0003049	Df(2R)BSC659	Right	2R:23811400	Df(2R)BSC665	Right	2R:23844351	No
qui	FBgn0003188	Df(2R)BSC661	Right	2R:23659139	Df(2R)BSC652	Left	2R:23713811	No
sat	FBgn0004792	Df(2R)Exel6052	Left	2R:7493197	Df(2R)Exel6053	Left	2R:7533553	No
sie	FBgn0003407	Df(2R)Exel8057	Left	2R:13034847	Df(2R)BSC273	Left	2R:13159579	No
aThis table does not include bhe (FBgn0000178) and l(2)FE3 (FBgn0014257). See Table 1 for notes on their mapping.

## Sheet: Table S4
Table S4. Candidate sequence-defined genes for each complementation group					Footnote for original vs. new allele symbol					Consider "gene[allele1] and gene[allele2]" notation on lines with multiallele genes.
Complementation group	Candidate genes
abb	Pde8, St1, St3, l(2)efl, Pal2, CG30183, angel, mRpL43, sigmar, l(2)dtl, l(2)not, l(2)tid, CR45326
blo	CG8740, CG42615, CR44277, CR44278, CG8746, CG30350, CG8272, DCTN2-p50, Sec31, CR45202, ana2
bub	Tep3, CR44990, Ntl, tRNA:Tyr-GTA-3-1, CG33296, CG13793
c	sli, bdg, Diap2, bug, Mlf, CG8299, Cyp4aa1, COX6AL, mir-4919, Strn-Mlck
cass	Aac11
dw-24E	CR45363, Traf4, CG17612, Vps53, Psf2, CG3652, l(2)k05819, CG33003, Dim1
eay	CG10916, CG5726, nopo, CG5721, CG33958, CG14499, CG14500, CG30114, CR45147, CR45310, CR45311
flz	CG8213
Frd	CG42741, CG44252, CG44253, DCTN3-p24, CG9890, PPO3
fs(2)abc	SRPK
fs(2)lto3	tj, CR45722, CR45723, CR43839, CG10195, CG13084, CG13083, CG10194, CG18094, CG10189, swm, Top3alpha, CG10188, Hasp
fs(2)ltoQE45	Drgx, Sfp24Ba, Sfp24Bd, Sfp24Bb, Sfp24Bc, CG16704, CG3513, Acp24A4, CG43165, CG16713, IM33, CG3604, CG10031, CG42464, CG42465, Sfp24C1, CG42467, CG43145, CR44311, CG2816, CG31778, CG31777, cutlet, CG31955
fs(2)ltoRM7	eIF2Bdelta, CG3530
hum	Glo1, CR44201, Eaf, CG11112, CG11113, CG43123, CG43267, mir-4977, CG1701, CR44202, CG11145, CR44203, CR44204, CG11123, sPLA2, CG30503, kappaB-Ras, fa2h
l(2)21Ba	dbr, CR44987, galectin, CG11374, net, Zir, CG11377, Nhe1, ND-15, CG13694, CG4822, CG3164, CR44969, CR44185, CR44186, ovm, CG31975, CG31974, CG11454, CG42399, CG3709, CG3436, CG33635
l(2)23Ab	CG31690, CG15398, CG31689, mir-4914, Hrs, CG9961, Cwc25, Pgk, Bacc
l(2)24Dc	Or24a, CR45791, CR44057, TBCC, lectin-24Db
l(2)24Dd	CR44984, snoRNA:Me28S-C437, Sr-CIII, Sr-CI, CG2955
l(2)24De	Or24a, CR45791, CR44057, TBCC, lectin-24Db
l(2)25Cg	pgant5, CG5828, CG4230, ND-13A, Msp300
l(2)34Db	CG9014, CG31813, CR45913, CR44846, TM9SF4, mir-1002, mir-968, CG43376, CG9008, CR31845, p38b, CG16890, CG31731, CR44847, CG16863, Sec71
l(2)35De	CR44601, CR45368, CG18518, CR45694, CR43763, CG13243, Tektin-A, CR42791, CG42792, CG7653, CG44475, Tep1, CG31735, CG31823, CG31821
l(2)36Ba	AspRS-m, CG13282, CG13283, SclA, SclB, CG13284, CG31810, CG31809, CG6012, CR43858, CR31781, CG32832, CG31743, CG34313
l(2)36Fe	CG10333, Atac2, CG15161
l(2)37Ab	Mst36Fb, Mst36Fa, CG31751, tos
l(2)37Ac	ham, CR43804
l(2)37Dc	CG10237, RanGAP, Hs2st, Top2
l(2)37De	CG10237, RanGAP, Hs2st, Top2
l(2)37Di	tj, CR45722, CR45723, CR43839, CG10195, CG13084, CG13083, CG10194, CG18094, CG10189, Top3alpha, CG10188, Hasp
l(2)37Ea	CR43363, CG10132, CG10166, CG10137, CG10165
l(2)37Fb	spi, msb1l, CG10268, Hakai, PCNA2, CG10366
l(2)37Fc	spi, msb1l, CG10268, Hakai, PCNA2, CG10366
l(2)37Fe	CR44978, CG46244, CR44979, scw, CG10462, Nf-YB, CG10631
l(2)38Ab	CG10747, CG10721, Taf13, nesd, mRpS18B, Kua, CG13970
l(2)38Db	CG31683, CG31687, CG18858, Cdc23, CG2493, CR44980, CG43233, CR43234, CR45361, mir-1, CR45360, CR45359, CG34007, CR45702, CG44270, CR45707, lncRNA:TS1, CR45347, mir-4973, CR44909, CG31677, CR43608, CG15475, mir-133, mir-288, CG17472
l(2)38Eb	CG2617, CR44187, CR44188, CR45306, CG9316, CarT, TM9SF2, CG9319, Ns4, Rhau, dia
l(2)38EFb	CG31674, Oseg5, Spn38F, CG31676, CR44307, CG14402
l(2)43Ba	Or43a, Ady43A, Gadd45, CR45280, CG1850, Br140, Incenp, pwn, CG12164
l(2)43Cc	CR43723, CG1620, didum, mEFTu2, az2, CG1603, CG1602, PIG-G, Orc1, Drat, CR44209
l(2)43Da	CR43723, CG1620, didum, mEFTu2, az2, CG1603, CG1602, PIG-G, Orc1, Drat, CR44209, Cyt-b5
l(2)43Db	CR43723, CG1620, didum, mEFTu2, az2, CG1603, CG1602, PIG-G, Orc1, Drat, CR44209, Cyt-b5
l(2)43Ef	CG2064, DCTN4-p62, CG12826, mRpL52, CG12107, LRR, CG30493, CG30496, CG34216
l(2)43Eg	CG2064, DCTN4-p62, CG12826, mRpL52, CG12107, LRR, CG30493, CG30496, CG34216, tor
l(2)46Ca	Etf-QO
l(2)46Cb	CG12744, Sec24AB, CR45467, CG1513, CG12923, CG30008, CG1441, FMRFa
l(2)46Cd	CG15863, CG1418, CG12133, CG12134, CR43948, CR45324, TER94, Pka-R2, mir-4967
l(2)46Db	TER94
l(2)46Dc	CR44294, CG12128, CG1407
l(2)46Dd	CG12129, oys, CG34220, CR44295, COX7C, CG44296, sel, magu, CR44297, CR44298, Def, PIG-N, mRpL42, Cdc2rk, CG12920, CG1371
l(2)46De	CG1418, CG12133, CG12134, CR43948, CR45324, TER94, Pka-R2, mir-4967
l(2)46Df	CG12129, oys, CG34220, CR44295, COX7C, CG44296, sel, magu, CR44297, CR44298, Def, PIG-N, mRpL42, Cdc2rk, CG12920, CG1371
l(2)49Dc	CR46237, CR46336, CR46337, CR44461, NAT1, CG13319, sug, CG17019, SCCRO3, Sans, CG30487, Mdr49, CG44251
l(2)49Fa	Kdm4B, ValRS, Orc3, CG34315, FLASH, CG34235, CG30058, CG34312, AQP, CG4627
l(2)49Fg	CG4646, CG17059, Fsn, Dp, CR43918, Pex13, fsd, CG4670, CG4676, CG4679, GstE14, CR45278, Mp20, CG4712
l(2)51Ea	scb
l(2)57Ba	CG30291, grau, CG9346, CG3295, RIC-3, ND-B14.7, CR45148, shg
l(2)57Bd	shg, cpa, CG15653, mRpL54, Cht8, Cht12, Cht4, Cht9, CR44703, CG10527, CR44704, Treh
l(2)57Cb	shg, cpa, CG15653, mRpL54, Cht8, Cht12, Cht4, Cht9, CR44703, CG10527, CR44704, Treh
l(2)57Cc	Xbp1, Hmg-2, CG15657, CG30389, tRNA:Trp-CCA-2-3, tRNA:Gly-GCC-1-12, tRNA:Trp-CCA-2-4, CG4266, hng1, LSm1, Xpd, Pu
l(2)57Cd	Xbp1, Hmg-2, CG15657, CG30389, tRNA:Trp-CCA-2-3, tRNA:Gly-GCC-1-12, tRNA:Trp-CCA-2-4, CG4266, hng1, LSm1, Xpd, Pu
l(2)57Ce	Pu, tRNA:Trp-CCA-2-5, tRNA:Trp-CCA-2-6, tRNA:Gly-GCC-1-13, tud, Lapsyn, CG44245, Glycogenin, CG4302
l(2)57Db	CG42672, CR45149, Panx, CG9485, CG33655, CG30394, snoRNA:Me28S-A2589a, snoRNA:Psi28S-3316a, snoRNA:Psi28S-3316b, snoRNA:Psi18S-841a, snoRNA:Me28S-A2589b, snoRNA:Psi28S-3378, snoRNA:Psi28S-3316c, snoRNA:Psi18S-841b, snoRNA:Psi28S-3316d, snoRNA:Psi18S-841c, snoRNA:Psi28S-3316e, snoRNA:Psi18S-841d, snoRNA:Me28S-A2589c, snoRNA:Psi18S-1389a, snoRNA:Psi18S-1389b, snoRNA:Me28S-G2596, snmRNA:184
l(2)57Eb	TAF1C-like, MESK2, CG10494, CG30288, CG30289, Egfr, CR44725, CG30286, CG30287, CG33226, CG30283, twz, CG30222, CG33225, CR45150, CG10433
l(2)57Ec	TAF1C-like, MESK2, CG10494, CG30288, CG30289, Egfr, CR44725, CG30286, CG30287, CG33226, CG30283, twz, CG30222, CG33225, CR45150, CG10433
l(2)DA2	Oatp30B, CG31883, CG17855, Cpr30B, CG13113, CG13114, jp
l(2)DB2	Muc30E, CG13124
l(2)DB4	tai, tRNA:Thr-AGT-1-1, aust, borr, lectin-30A, Ggamma30A, CR45262, CR42844, CR45456, CR45457, CG17005, Cks30A, Eaat1, CG3748, CR44802, CG43350, CG13110, CR43404, CG34181, CR43865
l(2)FE3	hoip
l(2)N7-6	CG31882, Apoltp, CG33299, CR46208, CR44150
l(2)N7-8	tai, tRNA:Thr-AGT-1-1, aust, borr, lectin-30A, Ggamma30A, CR45262, CR42844, CR45456, CR45457, CG17005, Eaat1, CG3748, CR44802, CG43350, CG13110, CR43404, CG34181, CR43865
l(2)PC4-A	Muc55B, CG10911, CR45313, CG10912, CR45314, CG34386, CR45022, CG5757, CG5098, CG5756, CG34196
l(2)PC4-D	mir-31a, aft, Ubc10, CG5033
l(2)PC4-M	CG46315, CG6424, CG10934, Dlish, Snx16, CG4975, CG4984, CG34195, CG6406, PIG-A, Vps50
l(2)PC4-P	Atg7, CG5335, Sec6, Eip55E, CG5482, CG30122
l(2)PC4-Q	Atg7, CG5335, Sec6, Eip55E, CG5482, CG30122
mat(2)syn-E	CG34367, CG5367, CG5045, Cand1, pim, lft, CG5056, rho-5, CG33303, dpr19, gny
moa	jbug, CG13526, CR30267
ms(2)35Eb	beat-Ib, CR44868, CG13244, CG4793, CG12448, CG18063, CR43803, CG10839, CR43412, CR43825, CG34167, CR43826, CG13245, CG43816, CG31820, CR44844
nrd	CG3528, CR46069, CR44112, CG3515, CR44113, Cyp309a1, Cyp309a2, Rad1, Sws1, insv, Elba2, ND-B17.2, Arpc5, Drp1, CG15394, CR44790, CR44789, CG15395, CG43403
P{f+13}30B	tai, tRNA:Thr-AGT-1-1, aust, borr, lectin-30A, Ggamma30A, CR45262, CR42844, CR45456, CR45457, CG17005, Cks30A, Eaat1, CG3748, CR44802, CG43350, CG13110, CR43404, CG34181, CR43865
pd	CG4797, CR44807, CG5549, CG4763, snoRNA:Psi18S-176, CR44805, Snap29
qui	St1, St3, l(2)efl, Pal2, CG30183, angel, mRpL43, sigmar, l(2)dtl, l(2)not, l(2)tid, CR45326
sat	sat
sie	CG13323, CG13324, Drl-2, CG44341, CG13325, CG3955, CG13326, Cap-G, Ack-like, TppII

## Sheet: Table S5
Table S5. Mapping crosses
Mutation	Tester deletion or mutation	Complementation or noncomplementation	Phenotype expected for noncomplementation
abb1	Df(2R)BSC600	Complementation	Short bristles
abb1	Df(2R)BSC779	Noncomplementation	Short bristles
abb1	Df(2R)BSC136	Noncomplementation	Short bristles
abb1	Df(2R)BSC665	Noncomplementation	Short bristles
bhe1	Df(2L)BSC106	Complementation	Lethality
bhe1	Df(2L)ED19	Complementation	Lethality
bhe1	Df(2L)ED5878	Noncomplementation	Lethality
bhe1	Df(2L)ED50001	Noncomplementation	Lethality
bhe1	dbrEP9	Noncomplementation	Lethality
bhe1	l(2)gl4	Noncomplementation	Lethality
bhe1	Sam-S1	Complementation	Lethality
bhe1	Gs11	Complementation	Lethality
bhe1	Df(2L)BSC454	Complementation	Lethality
blo1	Df(2R)ED1770	Noncomplementation	Crumpled and vesiculated wings
blo1	Df(2R)BSC268	Noncomplementation	Crumpled and vesiculated wings
blo1	Df(2R)BSC271	Complementation	Crumpled and vesiculated wings
blo1	Df(2R)ED1742	Complementation	Crumpled and vesiculated wings
blo1	Df(2R)Exel7098	Complementation	Crumpled and vesiculated wings
blo1	Df(2R)BSC269	Noncomplementation	Crumpled and vesiculated wings
blo1	stmAcmp44E-1	Complementation	Crumpled and vesiculated wings
blo1	snsMI03001	Complementation	Crumpled and vesiculated wings
blo1	RyRQ3878X	Complementation	Crumpled and vesiculated wings
blo1	snsMI12892	Complementation	Crumpled and vesiculated wings
blo2R-17	Df(2R)ED1770	Noncomplementation	Lethality
blo2R-17	Df(2R)ED1742	Complementation	Lethality
blo2R-17	Df(2R)BSC268	Noncomplementation	Lethality
blo2R-17	RyRQ3878X	Complementation	Lethality
blo2R-17	Df(2R)BSC271	Complementation	Lethality
blo2R-17	Df(2R)BSC269	Noncomplementation	Lethality
blo2R-17	Df(2R)ED1791	Complementation	Lethality
blo2R-17	Df(2R)BSC270	Complementation	Lethality
bub2L-2	Df(2L)Exel7034	Complementation	Lethality
bub2L-2	Df(2L)BSC189	Noncomplementation	Lethality
bub2L-2	Df(2L)ED479	Complementation	Lethality
bub2L-2	Df(2L)BSC142	Complementation	Lethality
bub2L-2	Df(2L)BSC192	Noncomplementation	Lethality
bub2L-2	Df(2L)BSC324	Noncomplementation	Lethality
bub2L-2	Df(2L)ED12527	Complementation	Lethality
c1	Df(2R)BSC482	Noncomplementation	Downward curved wings
c1	Df(2R)ED2457	Complementation	Downward curved wings
c1	Df(2R)Exel7138	Noncomplementation	Downward curved wings
cass2L-5	Df(2L)Exel7070	Complementation	Lethality
cass2L-5	Df(2L)BSC148	Noncomplementation	Lethality
cass2L-5	Df(2L)ED1161	Complementation	Lethality
cass2L-5	Df(2L)ED1196	Complementation	Lethality
cass2L-5	Df(2L)Exel7069	Complementation	Lethality
cass2L-5	Df(2L)Exel7068	Noncomplementation	Lethality
cass2L-5	Aac11k06710	Noncomplementation	Lethality
cass2L-5	dl1	Complementation	Lethality
dw-24E1	Df(2L)ED250	Complementation	Lethality with "dwarf" escapers
dw-24E1	Df(2L)BSC217	Noncomplementation	Lethality with "dwarf" escapers
dw-24E1	Df(2L)BSC295	Noncomplementation	Lethality with "dwarf" escapers
dw-24E1	Df(2L)BSC218	Complementation	Lethality with "dwarf" escapers
dw-24E1	Df(2L)M24F-B	Noncomplementation	Lethality with "dwarf" escapers
dw-24E1	Tps1k08903	Complementation	Lethality with "dwarf" escapers
dw-24E1	Df(2L)ED7853	Complementation	Lethality with "dwarf" escapers
dw-24E1	Df(2L)BSC165	Complementation	Lethality with "dwarf" escapers
dw-24E1	Df(2L)tkv3	Complementation	Lethality with "dwarf" escapers
eay1	Df(2R)BSC483	Complementation	Female sterility
eay1	Df(2R)BSC338	Complementation	Female sterility
eay1	Df(2R)14H10W-35	Complementation	Female sterility
eay1	Df(2R)Exel7153	Noncomplementation	Female sterility
eay1	Df(2R)BSC337	Noncomplementation	Female sterility
eay1	Df(2R)BSC334	Noncomplementation	Female sterility
flz1	Df(2R)BSC268	Noncomplementation	Lethality
flz1	Df(2R)BSC270	Noncomplementation	Lethality
flz1	Df(2R)BSC271	Noncomplementation	Lethality
flz1	NpMI10279	Complementation	Lethality
flz1	NpMI00240	Complementation	Lethality
flz1	CG8213MI04680	Noncomplementation	Lethality
flz2	Df(2R)BSC268	Noncomplementation	Lethality
flz2	Df(2R)BSC270	Noncomplementation	Lethality
flz2	Df(2R)BSC271	Noncomplementation	Lethality
flz2	CG8213MI04680	Noncomplementation	Lethality
Frd1	Df(2R)BSC769	Noncomplementation	Lethality
Frd1	Df(2R)BSC863	Complementation	Lethality
Frd1	Df(2R)BSC698	Noncomplementation	Lethality
Frd1	Df(2R)Exel7177	Complementation	Lethality
Frd1	twi1	Complementation	Lethality
Frd1	Df(2R)BSC777	Complementation	Lethality
FrdHB132	Df(2R)BSC769	Noncomplementation	Lethality
FrdHB132	Df(2R)BSC698	Noncomplementation	Lethality
FrdHB132	twi1	Complementation	Lethality
FrdHB132	Df(2R)Exel7177	Complementation	Lethality
FrdHB132	Df(2R)BSC777	Complementation	Lethality
fs(2)abcPL63	Df(2R)BSC330	Complementation	Female sterility
fs(2)abcPL63	Df(2R)ED2426	Noncomplementation	Female sterility
fs(2)abcPL63	Df(2R)Exel6285	Complementation	Female sterility
fs(2)abcPL63	dupPA77	Complementation	Female sterility
fs(2)abcPL63	Df(2R)BSC427	Complementation	Female sterility
fs(2)abcPL63	Df(2R)Exel9015	Noncomplementation	Female sterility
fs(2)lto31	Df(2L)Exel6043	Complementation	Female sterility
fs(2)lto31	Df(2L)Exel6044	Complementation	Female sterility
fs(2)lto31	Df(2L)BSC301	Noncomplementation	Female sterility
fs(2)lto31	Df(2L)ED1303	Complementation	Female sterility
fs(2)lto31	Df(2L)Exel8041	Noncomplementation	Female sterility
fs(2)lto31	Df(2L)ED1231	Complementation	Female sterility
fs(2)lto31	Df(2L)ED1250	Complementation	Female sterility
fs(2)lto31	Df(2L)Exel9043	Complementation	Female sterility
fs(2)lto31	Df(2L)ED1272	Noncomplementation	Female sterility
fs(2)ltoQE45QE45	Df(2L)Exel6009	Complementation	Female sterility
fs(2)ltoQE45QE45	Df(2L)BSC165	Complementation	Female sterility
fs(2)ltoQE45QE45	Df(2L)ED243	Complementation	Female sterility
fs(2)ltoQE45QE45	Df(2L)BSC171	Complementation	Female sterility
fs(2)ltoQE45QE45	Df(2L)BSC295	Complementation	Female sterility
fs(2)ltoQE45QE45	Df(2L)ED247	Noncomplementation	Female sterility
fs(2)ltoRM7RM7	Df(2R)BSC769	Complementation	Female sterility
fs(2)ltoRM7RM7	Df(2R)BSC661	Noncomplementation	Female sterility
fs(2)ltoRM7RM7	Df(2R)BSC777	Noncomplementation	Female sterility
fs(2)ltoRM7RM7	Df(2R)BSC778	Noncomplementation	Female sterility
fs(2)ltoRM7RM7	Df(2R)BSC785	Complementation	Female sterility
fs(2)ltoRM7RM7	Df(2R)BSC695	Complementation	Female sterility
hum2	Df(2R)BSC264	Noncomplementation	Lethality
hum2	Df(2R)BSC263	Noncomplementation	Lethality
hum2	soD	Complementation	Lethality
hum2	Df(2R)k08815	Complementation	Lethality
hum3	Df(2R)BSC264	Noncomplementation	Lethality
hum3	Df(2R)BSC263	Noncomplementation	Lethality
hum3	soD	Complementation	Lethality
hum3	Df(2R)k08815	Complementation	Lethality
l(2)21Ba1	Df(2L)BSC106	Complementation	Lethality
l(2)21Ba1	Df(2L)ED19	Complementation	Lethality
l(2)21Ba1	Df(2L)ED5878	Noncomplementation	Lethality
l(2)21Ba1	Df(2L)ED50001	Complementation	Lethality
l(2)21Ba1	Df(2L)Exel6001	Noncomplementation	Lethality
l(2)21Ba1	Df(2L)BSC454	Complementation	Lethality
l(2)21Ba1	Sam-S1	Complementation	Lethality
l(2)21Ba1	Sam-SR23	Complementation	Lethality
l(2)21Ba1	Gs11	Complementation	Lethality
l(2)23AbT71	Df(2L)C144	Noncomplementation	Lethality
l(2)23AbT71	Df(2L)BSC692	Complementation	Lethality
l(2)23AbT71	Df(2L)BSC180	Complementation	Lethality
l(2)23AbT71	Df(2L)Exel6277	Noncomplementation	Lethality
l(2)23AbT71	Df(2L)Exel6008	Noncomplementation	Lethality
l(2)23AbT71	Df(2L)ED134	Noncomplementation	Lethality
l(2)23AbT71	Df(2L)BSC156	Noncomplementation	Lethality
l(2)24Dc1	Df(2L)BSC166	Complementation	Lethality
l(2)24Dc1	Df(2L)BSC218	Complementation	Lethality
l(2)24Dc1	Df(2L)BSC165	Noncomplementation	Lethality
l(2)24Dc1	Df(2L)BSC295	Noncomplementation	Lethality
l(2)24Dd1	Df(2L)BSC166	Noncomplementation	Lethality
l(2)24Dd1	ed1	Complementation	Rough eyes
l(2)24Dd1	Df(2L)BSC218	Complementation	Lethality
l(2)24Dd1	Df(2L)BSC295	Noncomplementation	Lethality
l(2)24De1	Df(2L)BSC166	Complementation	Lethality
l(2)24De1	Df(2L)BSC218	Complementation	Lethality
l(2)24De1	Df(2L)BSC165	Noncomplementation	Lethality
l(2)24De1	Df(2L)BSC295	Noncomplementation	Lethality
l(2)25Cg1	Df(2L)Exel6011	Complementation	Lethality
l(2)25Cg1	Df(2L)Exel7022	Complementation	Lethality
l(2)25Cg1	Df(2L)Exel8013	Complementation	Lethality
l(2)25Cg1	Df(2L)BSC109	Noncomplementation	Lethality
l(2)25Cg1	Df(2L)ED7853	Complementation	Lethality
l(2)25Cg3	Df(2L)Exel6011	Complementation	Lethality
l(2)25Cg3	Df(2L)Exel7022	Complementation	Lethality
l(2)25Cg3	Df(2L)Exel8013	Complementation	Lethality
l(2)25Cg3	Df(2L)BSC109	Noncomplementation	Lethality
l(2)25Cg3	Df(2L)ED7853	Complementation	Lethality
l(2)34Db1	Df(2L)BSC252	Complementation	Lethality
l(2)34Db1	Df(2L)FDD-0428643	Noncomplementation	Lethality
l(2)34Db1	Df(2L)BSC691	Complementation	Lethality
l(2)34Db1	Df(2L)Exel7059	Complementation	Lethality
l(2)34Dbtsh3	Df(2L)Exel7059	Complementation	Lethality
l(2)34Dbtsh3	Df(2L)BSC252	Complementation	Lethality
l(2)34Dbtsh3	Df(2L)BSC691	Complementation	Lethality
l(2)34Dbtsh3	Df(2L)FDD-0428643	Noncomplementation	Lethality
l(2)35De1	Df(2L)r10	Noncomplementation	Lethality
l(2)35De1	Df(2L)BSC278	Complementation	Lethality
l(2)35De1	Df(2L)BSC781	Complementation	Lethality
l(2)35De1	Df(2L)Exel7066	Complementation	Lethality
l(2)35De1	Df(2L)BSC690	Complementation	Lethality
l(2)35De1	Df(2L)Exel8034	Complementation	Lethality
l(2)35De1	Df(2L)Exel7063	Complementation	Lethality
l(2)35De1	Df(2L)ED1102	Complementation	Lethality
l(2)35De1	Df(2L)Exel6038	Complementation	Lethality
l(2)35De1	Df(2L)ED1054	Complementation	Lethality
l(2)35DeAS64	Df(2L)r10	Noncomplementation	Lethality
l(2)35DeAS64	Df(2L)BSC690	Complementation	Lethality
l(2)35DeAS64	wekRAR14	Complementation	Lethality
l(2)35DeAS64	Df(2L)BSC278	Complementation	Lethality
l(2)35DeAS64	Df(2L)ED1102	Complementation	Lethality
l(2)35DeAS64	Df(2L)Exel8034	Complementation	Lethality
l(2)35DeAS64	Df(2L)BSC781	Complementation	Lethality
l(2)35DeAS64	Df(2L)Exel7066	Complementation	Lethality
l(2)35DeAS64	Df(2L)Exel6038	Complementation	Lethality
l(2)35DeAS64	Df(2L)Exel7063	Complementation	Lethality
l(2)35DeAS64	Df(2L)ED1054	Complementation	Lethality
l(2)36Ba01433	Df(2L)Exel7066	Complementation	Lethality
l(2)36Ba01433	Df(2L)BSC148	Complementation	Lethality
l(2)36Ba01433	Df(2L)ED1161	Noncomplementation	Lethality
l(2)36Ba01433	Df(2L)BSC325	Noncomplementation	Lethality
l(2)36Ba01433	Df(2L)Exel7067	Complementation	Lethality
l(2)36Ba01433	Df(2L)Exel6039	Noncomplementation	Lethality
l(2)36Ba01433	Df(2L)BSC300	Noncomplementation	Lethality
l(2)36Ba01433	Df(2L)BSC294	Complementation	Lethality
l(2)36Fe1	Df(2L)Exel6044	Complementation	Lethality
l(2)36Fe1	Df(2L)Exel6045	Complementation	Lethality
l(2)36Fe1	Df(2L)Exel7077	Complementation	Lethality
l(2)36Fe1	Df(2L)Exel8038	Complementation	Lethality
l(2)36Fe1	Df(2L)BSC149	Noncomplementation	Lethality
l(2)36Fe1	Df(2L)BSC112	Noncomplementation	Lethality
l(2)36Fe1	Df(2L)ED1203	Complementation	Lethality
l(2)36Fe1	Df(2L)Exel6041	Noncomplementation	Lethality
l(2)37Ab1	Df(2L)Exel6042	Complementation	Lethality
l(2)37Ab1	Df(2L)Exel7072	Complementation	Lethality
l(2)37Ab1	Df(2L)Exel7073	Complementation	Lethality
l(2)37Ab1	Df(2L)Exel7071	Complementation	Lethality
l(2)37Ab1	Df(2L)BSC149	Complementation	Lethality
l(2)37Ab1	Df(2L)ED1203	Noncomplementation	Lethality
l(2)37Ab1	msl-1kmB	Complementation	Male lethality
l(2)37Ab1	Df(2L)OD15	Noncomplementation	Lethality
l(2)37Ac1	Df(2L)Exel6042	Complementation	Lethality
l(2)37Ac1	Df(2L)ED1202	Complementation	Lethality
l(2)37Ac1	Df(2L)Exel7071	Noncomplementation	Lethality
l(2)37Ac1	Df(2L)Exel7072	Noncomplementation	Lethality
l(2)37Ac1	Df(2L)Exel7073	Complementation	Lethality
l(2)37Dc1	Df(2L)BSC301	Noncomplementation	Lethality
l(2)37Dc1	Df(2L)Exel9043	Noncomplementation	Lethality
l(2)37Dc1	Df(2L)Exel8041	Noncomplementation	Lethality
l(2)37Dc1	Df(2L)BSC341	Complementation	Lethality
l(2)37De1	Df(2L)BSC301	Noncomplementation	Lethality
l(2)37De1	Df(2L)BSC341	Complementation	Lethality
l(2)37De1	Df(2L)Exel9043	Noncomplementation	Lethality
l(2)37De1	Df(2L)Exel8041	Noncomplementation	Lethality
l(2)37De1	Df(2L)BSC301	Noncomplementation	Lethality
l(2)37De1	Df(2L)BSC341	Complementation	Lethality
l(2)37Di1	Df(2L)Exel6043	Complementation	Lethality
l(2)37Di1	Df(2L)ED1231	Complementation	Lethality
l(2)37Di1	Df(2L)Exel8041	Noncomplementation	Lethality
l(2)37Di1	Df(2L)Exel6044	Complementation	Lethality
l(2)37Di1	Df(2L)ED1303	Complementation	Lethality
l(2)37Di1	Df(2L)ED1243	Noncomplementation	Lethality
l(2)37Di1	Df(2L)ED1250	Complementation	Lethality
l(2)37Di1	swm37Dh-1	Complementation	Lethality
l(2)37Di1	Df(2L)ED1272	Noncomplementation	Lethality
l(2)37Ea1	Df(2L)Exel6044	Complementation	Lethality
l(2)37Ea1	Df(2L)Exel8041	Noncomplementation	Lethality
l(2)37Ea1	Df(2L)ED1303	Noncomplementation	Lethality
l(2)37Ea1	Df(2L)BSC301	Noncomplementation	Lethality
l(2)37Ea1	Df(2L)Exel7077	Complementation	Lethality
l(2)37Ea1	Df(2L)ED1315	Complementation	Lethality
l(2)37Ea1	Df(2L)BSC258	Complementation	Lethality
l(2)37Fb1	Df(2L)Exel6044	Noncomplementation	Lethality
l(2)37Fb1	Df(2L)Exel8041	Noncomplementation	Lethality
l(2)37Fb1	Df(2L)ED1303	Noncomplementation	Lethality
l(2)37Fb1	Lar13.2	Complementation	Lethality
l(2)37Fb1	Df(2L)BSC301	Complementation	Lethality
l(2)37Fc1	Df(2L)Exel6044	Noncomplementation	Lethality
l(2)37Fc1	Df(2L)ED1272	Noncomplementation	Lethality
l(2)37Fc1	Df(2L)ED1303	Noncomplementation	Lethality
l(2)37Fc1	Df(2L)BSC301	Complementation	Lethality
l(2)37Fc1	Df(2L)Exel8041	Noncomplementation	Lethality
l(2)37Fc1	Lar13.2	Complementation	Lethality
l(2)37Fc1	Df(2L)ED1243	Complementation	Lethality
l(2)37Fc1	Df(2L)ED1250	Complementation	Lethality
l(2)37Fe1	Df(2L)Exel6044	Noncomplementation	Lethality
l(2)37Fe1	Df(2L)ED1272	Noncomplementation	Lethality
l(2)37Fe1	Lar13.2	Complementation	Lethality
l(2)37Fe1	Df(2L)Exel6045	Complementation	Lethality
l(2)37Fe1	Df(2L)Exel8041	Complementation	Lethality
l(2)37Fe1	Df(2L)Exel7077	Complementation	Lethality
l(2)38Ab1	Df(2L)Exel7077	Complementation	Lethality
l(2)38Ab1	Df(2L)ED1315	Noncomplementation	Lethality
l(2)38Ab1	nebk05702	Complementation	Lethality
l(2)38Ab1	Df(2L)BSC258	Noncomplementation	Lethality
l(2)38Ab1	Df(2L)BSC860	Noncomplementation	Lethality
l(2)38Db52	Df(2L)Exel7078	Noncomplementation	Lethality
l(2)38Db52	Df(2L)ED1315	Noncomplementation	Lethality
l(2)38Db52	Df(2L)ED1317	Complementation	Lethality
l(2)38Eb51	Df(2L)ED1317	Noncomplementation	Lethality
l(2)38Eb51	Df(2L)ED1315	Noncomplementation	Lethality
l(2)38Eb51	Df(2L)Exel7078	Complementation	Lethality
l(2)38Eb51	Df(2L)Exel7079	Complementation	Lethality
l(2)38Eb54	Df(2L)ED1317	Noncomplementation	Lethality
l(2)38Eb54	Df(2L)ED1315	Noncomplementation	Lethality
l(2)38Eb54	Df(2L)Exel7078	Complementation	Lethality
l(2)38Eb54	Fs(2)KetRX3	Complementation	Lethality
l(2)38Eb54	Hr3802306	Complementation	Lethality
l(2)38Eb54	Df(2L)Exel7079	Complementation	Lethality
l(2)38EFb8	Df(2L)ED1317	Noncomplementation	Lethality
l(2)38EFb8	Df(2L)ED1315	Noncomplementation	Lethality
l(2)38EFb8	Df(2L)ED1378	Noncomplementation	Lethality
l(2)38EFb8	Df(2L)Exel7078	Complementation	Lethality
l(2)38EFb8	Df(2L)Exel7080	Complementation	Lethality
l(2)38EFb8	Df(2L)BSC105	Complementation	Lethality
l(2)38EFb8	Df(2L)BSC333	Noncomplementation	Lethality
l(2)38EFb8	Df(2L)Exel7079	Noncomplementation	Lethality
l(2)43Ba3	Df(2R)ED1715	Complementation	Lethality
l(2)43Ba3	Df(2R)BSC263	Noncomplementation	Lethality
l(2)43Ba3	Df(2R)ED1618	Complementation	Lethality
l(2)43Ba3	Df(2R)Drlrv15	Noncomplementation	Lethality
l(2)43Ba3	Df(2R)BSC264	Complementation	Lethality
l(2)43Cc4	Df(2R)BSC264	Complementation	Lethality
l(2)43Cc4	Df(2R)k08815	Noncomplementation	Lethality
l(2)43Cc4	Df(2R)ED1673	Noncomplementation	Lethality
l(2)43Cc4	Df(2R)Drlrv15	Noncomplementation	Lethality
l(2)43Cc4	Df(2R)Exel6052	Noncomplementation	Lethality
l(2)43Cc4	boca1	Complementation	Lethality
l(2)43Cc4	Df(2R)Exel6053	Complementation	Lethality
l(2)43Cc4	blow1	Complementation	Lethality
l(2)43Cc4	scra8	Complementation	Lethality
l(2)43Cc4	dpa1	Complementation	Lethality
l(2)43Cc4	dpaEY04015	Complementation	Lethality
l(2)43Cc4	scrak08255	Complementation	Lethality
l(2)43Cc4	scra03427	Complementation	Lethality
l(2)43Cc4	Df(2R)ED1725	Complementation	Lethality
l(2)43Da1	Df(2R)BSC264	Complementation	Lethality
l(2)43Da1	Df(2R)k08815	Noncomplementation	Lethality
l(2)43Da1	Df(2R)Exel6052	Noncomplementation	Lethality
l(2)43Da1	Df(2R)ED1673	Noncomplementation	Lethality
l(2)43Da1	dpa1	Complementation	Lethality
l(2)43Da1	dpaEY04015	Complementation	Lethality
l(2)43Da1	Df(2R)Exel6053	Complementation	Lethality
l(2)43Db1	Df(2R)Exel6052	Noncomplementation	Lethality
l(2)43Db1	Df(2R)ED1673	Noncomplementation	Lethality
l(2)43Db1	Df(2R)Exel6053	Complementation	Lethality
l(2)43Db1	Df(2R)k08815	Noncomplementation	Lethality
l(2)43Db1	dpaEY04015	Complementation	Lethality
l(2)43Ef1	Df(2R)Exel6053	Complementation	Lethality
l(2)43Ef1	Df(2R)Exel6054	Noncomplementation	Lethality
l(2)43Ef1	Df(2R)Exel7092	Noncomplementation	Lethality
l(2)43Ef1	Df(2R)BSC265	Complementation	Lethality
l(2)43Ef1	tor4	Complementation	Lethality
l(2)43Ef1	U2A1	Complementation	Lethality
l(2)43Eg1	Df(2R)Exel6053	Complementation	Lethality
l(2)43Eg1	Df(2R)Exel6054	Noncomplementation	Lethality
l(2)43Eg1	U2A1	Complementation	Lethality
l(2)43Eg1	Df(2R)Exel7092	Noncomplementation	Lethality
l(2)43Eg1	Df(2R)BSC265	Complementation	Lethality
l(2)46Ca37	Df(2R)BSC298	Noncomplementation	Lethality
l(2)46Ca37	Df(2R)BSC158	Noncomplementation	Lethality
l(2)46Ca37	tea1755	Complementation	Lethality
l(2)46Ca37	Df(2R)X1	Complementation	Lethality
l(2)46Ca37	eve3	Complementation	Lethality
l(2)46Ca37	eve5	Complementation	Lethality
l(2)46Ca37	Pal1ta-1	Complementation	Male sterility
l(2)46Ca37	eIF3jk13906	Complementation	Lethality
l(2)46Ca37	Etf-QOf05640	Noncomplementation	Lethality
l(2)46Ca37	TER9426-8	Complementation	Lethality
l(2)46Cb1313	Df(2R)BSC298	Noncomplementation	Lethality
l(2)46Cb1313	Df(2R)BSC158	Noncomplementation	Lethality
l(2)46Cb1313	tea1755	Complementation	Lethality
l(2)46Cb1313	Df(2R)X1	Complementation	Lethality
l(2)46Cb1313	Mef2EP2002a	Complementation	Lethality
l(2)46Cb1313	Etf-QOf05640	Complementation	Lethality
l(2)46Cd433	Df(2R)BSC298	Complementation	Lethality
l(2)46Cd433	Df(2R)BSC158	Noncomplementation	Lethality
l(2)46Cd433	eve3	Complementation	Lethality
l(2)46Cd433	eve5	Complementation	Lethality
l(2)46Cd433	Pal1ta-1	Complementation	Male sterility
l(2)46Cd433	TER9426-8	Complementation	Lethality
l(2)46Cd433	eIF3jk13906	Complementation	Lethality
l(2)46Db26	Df(2R)BSC298	Complementation	Lethality
l(2)46Db26	Df(2R)BSC158	Noncomplementation	Lethality
l(2)46Db26	Df(2R)BSC303	Complementation	Lethality
l(2)46Db26	Df(2R)01D09Y-M073	Complementation	Lethality
l(2)46Db26	eve3	Complementation	Lethality
l(2)46Db26	eve5	Complementation	Lethality
l(2)46Db26	Pal1ta-1	Complementation	Male sterility
l(2)46Db26	eIF3jk13906	Complementation	Lethality
l(2)46Db26	Df(2R)BSC279	Complementation	Lethality
l(2)46Db26	Df(2R)X1	Noncomplementation	Lethality
l(2)46Db26	Df(2R)BSC281	Complementation	Lethality
l(2)46Db26	TER9422-30	Noncomplementation	Lethality with escapers
l(2)46Db26	TER9403775	Noncomplementation	Lethality
l(2)46Db26	TER9426-8	Noncomplementation	Lethality
l(2)46Db26	TER94k15502	Complementation	Lethality
l(2)46Db26	TER94EY03486	Complementation	Lethality
l(2)46Db26	Df(2R)BSC350	Complementation	Lethality
l(2)46Dc34	Df(2R)BSC298	Complementation	Lethality
l(2)46Dc34	Df(2R)BSC158	Complementation	Lethality
l(2)46Dc34	Df(2R)BSC303	Complementation	Lethality
l(2)46Dc34	Df(2R)X3	Noncomplementation	Lethality
l(2)46Dc34	Df(2R)BSC270	Complementation	Lethality
l(2)46Dc34	Df(2R)X1	Noncomplementation	Lethality
l(2)46Dc34	Df(2R)BSC280	Complementation	Lethality
l(2)46Dc34	Df(2R)BSC279	Complementation	Lethality
l(2)46Dc34	Df(2R)FDD-0003576	Complementation	Lethality
l(2)46Dc34	Df(2R)BSC281	Complementation	Lethality
l(2)46Dc34	Df(2R)BSC152	Noncomplementation	Lethality
l(2)46Dc34	Df(2R)BSC350	Complementation	Lethality
l(2)46Dd258	Df(2R)BSC298	Complementation	Lethality
l(2)46Dd258	Df(2R)BSC158	Complementation	Lethality
l(2)46Dd258	Df(2R)BSC303	Complementation	Lethality
l(2)46Dd258	Df(2R)X3	Noncomplementation	Lethality
l(2)46Dd258	Df(2R)BSC270	Complementation	Lethality
l(2)46Dd258	Df(2R)BSC280	Complementation	Lethality
l(2)46Dd258	Df(2R)X1	Noncomplementation	Lethality
l(2)46Dd258	Df(2R)FDD-0003576	Complementation	Lethality
l(2)46Dd258	Df(2R)BSC281	Complementation	Lethality
l(2)46Dd258	Df(2R)BSC152	Complementation	Lethality
l(2)46Dd258	Df(2R)BSC350	Complementation	Lethality
l(2)46De382	Df(2R)BSC298	Complementation	Lethality
l(2)46De382	Df(2R)BSC158	Noncomplementation	Lethality
l(2)46De382	Df(2R)BSC303	Complementation	Lethality
l(2)46De382	Df(2R)X3	Noncomplementation	Lethality with escapers
l(2)46De382	Df(2R)BSC270	Complementation	Lethality
l(2)46De382	Df(2R)BSC280	Complementation	Lethality
l(2)46De382	eve5	Complementation	Lethality
l(2)46De382	Df(2R)01D09Y-M073	Complementation	Lethality
l(2)46De382	eIF3jk13906	Complementation	Lethality
l(2)46De382	Df(2R)X1	Noncomplementation	Lethality with escapers
l(2)46Df699	Df(2R)BSC298	Complementation	Lethality
l(2)46Df699	Df(2R)BSC158	Complementation	Lethality
l(2)46Df699	Df(2R)BSC303	Complementation	Lethality
l(2)46Df699	eve5	Complementation	Lethality
l(2)46Df699	Df(2R)BSC281	Complementation	Lethality
l(2)46Df699	Df(2R)BSC350	Complementation	Lethality
l(2)46Df699	Df(2R)BSC152	Complementation	Lethality
l(2)46Df699	Df(2R)X1	Noncomplementation	Lethality
l(2)49Dc1	Df(2R)Exel8056	Complementation	Lethality
l(2)49Dc1	Df(2R)Exel7123	Noncomplementation	Lethality
l(2)49Dc1	Df(2R)vg-C	Noncomplementation	Lethality
l(2)49Dc3	Df(2R)Exel8056	Complementation	Lethality
l(2)49Dc3	Df(2R)Exel8057	Complementation	Lethality
l(2)49Dc3	Df(2R)vg-C	Noncomplementation	Lethality
l(2)49Dc3	Df(2R)Exel7123	Noncomplementation	Lethality
l(2)49Fa2	Df(2R)Exel8057	Noncomplementation	Lethality
l(2)49Fa2	Df(2R)BSC273	Noncomplementation	Lethality
l(2)49Fa2	Df(2R)BSC878	Noncomplementation	Lethality
l(2)49Fa2	Df(2R)BSC272	Complementation	Lethality
l(2)49Fa2	seqvr5-5	Complementation	Lethality
l(2)49Fa2	Orc31	Complementation	Lethality
l(2)49Fa2	Df(2R)Exel7124	Complementation	Lethality
l(2)49Fg1	Df(2R)Exel8057	Complementation	Lethality
l(2)49Fg1	Df(2R)BSC273	Noncomplementation	Lethality
l(2)49Fg1	Df(2R)Exel7124	Noncomplementation	Lethality
l(2)49Fg1	Df(2R)BSC272	Noncomplementation	Lethality
l(2)51Eal19	Df(2R)BSC651	Complementation	Lethality
l(2)51Eal19	Df(2R)ED2426	Noncomplementation	Lethality
l(2)51Eal19	Df(2R)BSC330	Noncomplementation	Lethality
l(2)51Eal19	Df(2R)Exel6285	Complementation	Lethality
l(2)51Eal19	scb2	Noncomplementation	Lethality
l(2)51Eal19	Df(2R)BSC346	Noncomplementation	Lethality
l(2)51Eal25	Df(2R)BSC651	Complementation	Lethality
l(2)51Eal25	Df(2R)ED2426	Noncomplementation	Lethality
l(2)51Eal25	Df(2R)BSC346	Noncomplementation	Lethality
l(2)51Eal25	scb2	Noncomplementation	Lethality
l(2)51Eal25	Df(2R)Exel7135	Noncomplementation	Lethality
l(2)51Eal7	Df(2R)BSC651	Complementation	Lethality
l(2)51Eal7	Df(2R)ED2426	Noncomplementation	Lethality
l(2)51Eal7	Df(2R)BSC346	Noncomplementation	Lethality
l(2)51Eal7	scb2	Noncomplementation	Lethality
l(2)51Eal7	Df(2R)BSC330	Noncomplementation	Lethality
l(2)57Ba1	Df(2R)BSC404	Complementation	Lethality
l(2)57Ba1	Df(2R)Exel7166	Complementation	Lethality
l(2)57Ba1	Df(2R)Exel6071	Noncomplementation	Lethality
l(2)57Ba1	Df(2R)BSC462	Noncomplementation	Lethality
l(2)57Bd1	Df(2R)BSC404	Complementation	Lethality
l(2)57Bd1	Df(2R)Exel6071	Complementation	Lethality
l(2)57Bd1	Df(2R)BSC484	Complementation	Lethality
l(2)57Bd1	Df(2R)BSC814	Noncomplementation	Lethality
l(2)57Bd1	Df(2R)BSC462	Noncomplementation	Lethality
l(2)57Bd1	Df(2R)Exel6072	Noncomplementation	Lethality
l(2)57Cb1	Df(2R)Exel6072	Noncomplementation	Lethality
l(2)57Cb1	Df(2R)BSC814	Noncomplementation	Lethality
l(2)57Cb1	Df(2R)BSC484	Complementation	Lethality
l(2)57Cc1	Df(2R)Exel6072	Noncomplementation	Lethality
l(2)57Cc1	Df(2R)BSC484	Noncomplementation	Lethality
l(2)57Cd1	Df(2R)Exel6072	Noncomplementation	Lethality
l(2)57Cd1	Df(2R)BSC484	Noncomplementation	Lethality
l(2)57Cd1	Df(2R)BSC814	Complementation	Lethality
l(2)57Ce1	Df(2R)BSC462	Complementation	Lethality
l(2)57Ce1	Df(2R)BSC484	Complementation	Lethality
l(2)57Ce1	Df(2R)BSC885	Complementation	Lethality
l(2)57Ce1	Df(2R)Exel6072	Noncomplementation	Lethality
l(2)57Db2	Df(2R)Exel6072	Complementation	Lethality
l(2)57Db2	Df(2R)AA21	Noncomplementation	Lethality
l(2)57Db2	Df(2R)Exel6076	Complementation	Lethality
l(2)57Db2	Df(2R)BSC664	Complementation	Lethality
l(2)57Db2	Df(2R)BSC821	Noncomplementation	Lethality
l(2)57Eb1	Df(2R)BSC664	Noncomplementation	Lethality
l(2)57Eb1	Df(2R)Exel6076	Noncomplementation	Lethality
l(2)57Eb1	Df(2R)ED3923	Complementation	Lethality
l(2)57Eb1	Df(2R)BSC821	Complementation	Lethality
l(2)57Eb1	Df(2R)Exel6077	Complementation	Lethality
l(2)57Ec1	Df(2R)BSC664	Noncomplementation	Lethality
l(2)57Ec1	Df(2R)Exel6076	Noncomplementation	Lethality
l(2)57Ec1	Df(2R)ED3923	Complementation	Lethality
l(2)57Ec1	Df(2R)BSC821	Complementation	Lethality
l(2)57Ec1	Df(2R)AA21	Complementation	Lethality
l(2)DA21	Df(2L)Exel8022	Complementation	Lethality
l(2)DA21	Df(2L)Exel6021	Complementation	Lethality
l(2)DA21	Df(2L)ED690	Noncomplementation	Lethality
l(2)DA21	Df(2L)Exel7042	Noncomplementation	Lethality
l(2)DA21	Df(2L)ED673	Complementation	Lethality
l(2)DA21	Df(2L)30A-C	Noncomplementation	Lethality
l(2)DA21	Df(2L)Exel6022	Noncomplementation	Lethality
l(2)DA21	Df(2L)ED679	Complementation	Lethality
l(2)DA21	Df(2L)ED692	Complementation	Lethality
l(2)DA21	Df(2L)ED684	Complementation	Lethality
l(2)DA21	Df(2L)ED678	Noncomplementation	Lethality
l(2)DB21	Df(2L)Exel8022	Complementation	Lethality
l(2)DB21	Df(2L)ED678	Complementation	Lethality
l(2)DB21	Df(2L)s1402	Noncomplementation	Lethality
l(2)DB21	Df(2L)30A-C	Noncomplementation	Lethality
l(2)DB21	Df(2L)N22-3	Noncomplementation	Lethality
l(2)DB21	Df(2L)gamma7	Noncomplementation	Lethality
l(2)DB21	Df(2L)Exel6024	Complementation	Lethality
l(2)DB21	Df(2L)ED695	Noncomplementation	Lethality
l(2)DB21	Df(2L)BSC216	Noncomplementation	Lethality
l(2)DB21	Df(2L)Exel6025	Complementation	Lethality
l(2)DB21	Df(2L)Exel7042	Complementation	Lethality
l(2)DB21	Df(2L)ED690	Noncomplementation	Lethality
l(2)DB41	Df(2L)Exel8022	Complementation	Lethality
l(2)DB41	Df(2L)Exel6021	Complementation	Lethality
l(2)DB41	Df(2L)ED690	Complementation	Lethality
l(2)DB41	Df(2L)ED673	Noncomplementation	Lethality
l(2)DB41	Df(2L)ED678	Noncomplementation	Lethality
l(2)DB41	Df(2L)30A-C	Noncomplementation	Lethality
l(2)DB41	Df(2L)N22-3	Noncomplementation	Lethality
l(2)FE31	Df(2L)30A-C	Noncomplementation	Lethality
l(2)FE31	Df(2L)gamma7	Noncomplementation	Lethality
l(2)FE31	Df(2L)s1402	Noncomplementation	Lethality
l(2)FE31	hoipk07104	Noncomplementation	Lethality
l(2)FE31	anumbE	Complementation	Lethality
l(2)FE31	pelo1	Complementation	Male sterility
l(2)N7-61	Df(2L)Exel8022	Complementation	Lethality
l(2)N7-61	Df(2L)Exel6024	Noncomplementation	Lethality
l(2)N7-61	Df(2L)ED695	Complementation	Lethality
l(2)N7-61	Df(2L)s1402	Noncomplementation	Lethality
l(2)N7-61	Df(2L)30A-C	Noncomplementation	Lethality
l(2)N7-61	Df(2L)Exel7042	Complementation	Lethality
l(2)N7-61	Df(2L)N22-5	Noncomplementation	Lethality
l(2)N7-61	Df(2L)ED678	Complementation	Lethality
l(2)N7-81	Df(2L)Exel8022	Complementation	Lethality
l(2)N7-81	Df(2L)Exel6021	Complementation	Lethality
l(2)N7-81	Df(2L)ED690	Complementation	Lethality
l(2)N7-81	Cks30ARA74	Complementation	Lethality
l(2)N7-81	Df(2L)ED673	Noncomplementation	Lethality
l(2)N7-81	Df(2L)ED678	Noncomplementation	Lethality
l(2)N7-81	Df(2L)30A-C	Noncomplementation	Lethality
l(2)N7-81	Df(2L)s1402	Complementation	Lethality
l(2)PC4-A139	Df(2R)BSC483	Noncomplementation	Lethality
l(2)PC4-A139	Df(2R)14H10W-35	Noncomplementation	Lethality
l(2)PC4-A139	stau1	Complementation	Female sterility
l(2)PC4-A139	Df(2R)BSC338	Complementation	Lethality
l(2)PC4-A139	Df(2R)BSC334	Noncomplementation	Lethality
l(2)PC4-D202	Df(2R)BSC483	Complementation	Lethality
l(2)PC4-D202	Df(2R)BSC347	Noncomplementation	Lethality
l(2)PC4-D202	Df(2R)Exel7149	Complementation	Lethality
l(2)PC4-D202	Df(2R)Exel7150	Complementation	Lethality
l(2)PC4-D202	Df(2R)02B10W-08	Noncomplementation	Lethality
l(2)PC4-D202	Df(2R)14H10Y-53	Complementation	Lethality
l(2)PC4-M420	Df(2R)BSC483	Complementation	Lethality
l(2)PC4-M420	Df(2R)Exel7149	Complementation	Lethality
l(2)PC4-M420	Df(2R)BSC348	Noncomplementation	Lethality
l(2)PC4-M420	Df(2R)14H10Y-53	Noncomplementation	Lethality
l(2)PC4-M420	Df(2R)Exel7150	Noncomplementation	Lethality
l(2)PC4-M420	Df(2R)BSC347	Noncomplementation	Lethality
l(2)PC4-M420	Df(2R)BSC338	Complementation	Lethality
l(2)PC4-P41	Df(2R)BSC399	Noncomplementation	Lethality
l(2)PC4-P41	Df(2R)ED3636	Noncomplementation	Lethality
l(2)PC4-P41	Df(2R)BSC339	Noncomplementation	Lethality
l(2)PC4-P41	Df(2R)Exel7157	Noncomplementation	Lethality
l(2)PC4-P41	Df(2R)Exel7158	Complementation	Lethality
l(2)PC4-Q267	Df(2R)BSC399	Noncomplementation	Lethality
l(2)PC4-Q267	Df(2R)BSC339	Noncomplementation	Lethality
l(2)PC4-Q267	Df(2R)Exel7157	Noncomplementation	Lethality
l(2)PC4-Q267	Df(2R)ED3636	Noncomplementation	Lethality
l(2)PC4-Q267	Df(2R)Exel7158	Complementation	Lethality
mat(2)syn-E1	Df(2L)Exel7039	Complementation	Female sterility
mat(2)syn-E1	Df(2L)Exel7040	Complementation	Female sterility
mat(2)syn-E1	Df(2L)ED678	Complementation	Female sterility
mat(2)syn-E1	Df(2L)BSC240	Complementation	Female sterility
mat(2)syn-E1	Df(2L)ED690	Complementation	Female sterility
mat(2)syn-E1	Df(2L)BSC342	Noncomplementation	Female sterility
mat(2)syn-E1	Df(2L)J39	Noncomplementation	Female sterility
mat(2)syn-E1	Df(2L)BSC209	Noncomplementation	Female sterility
mat(2)syn-E1	Df(2L)BSC208	Noncomplementation	Female sterility
mat(2)syn-E1	Df(2L)ED8142	Complementation	Female sterility
moa2	Df(2R)BSC787	Noncomplementation	Lethality
moa2	Df(2R)Exel6079	Noncomplementation	Lethality
moa2	Df(2R)BSC865	Complementation	Lethality
moa2	Df(2R)BSC598	Complementation	Lethality
ms(2)35Ebz3860	Df(2L)ED3	Complementation	Male sterility
ms(2)35Ebz3860	Df(2L)BSC254	Complementation	Male sterility
ms(2)35Ebz3860	Df(2L)BSC299	Complementation	Male sterility
ms(2)35Ebz3860	Df(2L)r10	Noncomplementation	Male sterility
ms(2)35Ebz3860	Df(2L)Exel6038	Noncomplementation	Male sterility
ms(2)35Ebz3860	Df(2L)BSC278	Complementation	Male sterility
nrdD20	Df(2L)C144	Noncomplementation	Lethality
nrdD20	Df(2L)BSC692	Complementation	Lethality
nrdD20	Df(2L)Exel6008	Noncomplementation	Lethality
nrdD20	Df(2L)ED134	Noncomplementation	Lethality
nrdD20	Df(2L)BSC156	Complementation	Lethality
nrdD20	Df(2L)BSC180	Complementation	Lethality
nrdD20	Df(2L)Exel6277	Complementation	Lethality
nrdD46	Df(2L)C144	Noncomplementation	Lethality
nrdD46	Df(2L)BSC692	Complementation	Lethality
nrdD46	Df(2L)Exel6277	Complementation	Lethality
nrdD46	Df(2L)BSC180	Complementation	Lethality
nrdD46	Df(2L)Exel6008	Noncomplementation	Lethality
nrdD46	Df(2L)ED134	Noncomplementation	Lethality
nrdD46	Df(2L)BSC156	Complementation	Lethality
P{f+13}30B	Df(2L)Exel8022	Complementation	Lethality
P{f+13}30B	Df(2L)Exel6021	Complementation	Lethality
P{f+13}30B	Df(2L)Exel7042	Complementation	Lethality
P{f+13}30B	Df(2L)ED690	Complementation	Lethality
P{f+13}30B	Df(2L)ED673	Noncomplementation	Lethality
P{f+13}30B	Df(2L)ED678	Noncomplementation	Lethality
P{f+13}30B	Df(2L)30A-C	Noncomplementation	Lethality
P{f+13}30B	Df(2L)s1402	Complementation	Lethality
pd1	Df(2R)BSC136	Noncomplementation	"Purpleoid" eye color
pd1	Df(2R)BSC610	Noncomplementation	"Purpleoid" eye color
pd1	Df(2R)BSC779	Complementation	"Purpleoid" eye color
pd1	shu2	Complementation	"Purpleoid" eye color
pd1	SERCArev4	Complementation	"Purpleoid" eye color
pd1	Df(2R)BSC600	Noncomplementation	"Purpleoid" eye color
pd1	Df(2R)BSC659	Complementation	"Purpleoid" eye color
pd1	Df(2R)BSC665	Noncomplementation	"Purpleoid" eye color
qui1	Df(2R)BSC769	Complementation	Female sterility
qui1	Df(2R)BSC661	Complementation	Female sterility
qui1	Df(2R)BSC695	Noncomplementation	Female sterility
qui1	Df(2R)BSC665	Noncomplementation	Female sterility
qui1	Df(2R)BSC136	Noncomplementation	Female sterility
qui1	Df(2R)BSC652	Complementation	Female sterility
satSC46	Df(2R)BSC263	Complementation	Female sterility
satSC46	Df(2R)ED1725	Complementation	Female sterility
satSC46	Df(2R)Exel6053	Complementation	Female sterility
satSC46	Df(2R)ED1673	Noncomplementation	Female sterility
satSC46	Df(2R)BSC264	Complementation	Female sterility
satSC46	Df(2R)Exel6052	Noncomplementation	Female sterility
satSC46	Orc1KO	Noncomplementation	Female sterility
satSC46	Orc1KO	Noncomplementation	Female sterility
satSC46	Df(2R)k08815	Noncomplementation	Female sterility
satSC46	Df(2R)ED1715	Noncomplementation	Female sterility
sie1	Df(2R)ED2308	Complementation	Female sterility
sie1	Df(2R)CX1	Noncomplementation	Female sterility
sie1	Df(2R)Exel8057	Noncomplementation	Female sterility
sie1	Df(2R)BSC306	Complementation	Female sterility
sie1	Df(2R)BSC273	Complementation	Female sterility
aBecause T(2;3)E failed to complement numb03235 and numb1, we inferred that the breakpoint disrupted numb and have associated the numbE allele with the aberration.

## Sheet: Table S6
Table S6. Control crosses
Mutations or deletions crossed		Noncomplementing phenotype
blow1	Df(2R)Exel6053	Lethality
boca1	Df(2R)k08815	Lethality
bowl1	Df(2L)Exel6009	Lethality
Cks30ARA74	Df(2L)ED673	Female sterility
Cks30ARA74	Df(2L)ED678	Female sterility
dbrEP9	Df(2L)ED50001	Lethality
Dcp-102132 pita02132	Df(2R)BSC661	Lethalitya
Df(2L)30A-C	Df(2L)ED680	Lethality
Df(2L)30A-C	gcmN7-4	Lethality
Df(2L)30A-C	gcmrA87	Lethality
Df(2L)30A-C	GdiN7-3	Lethality
Df(2L)30A-C	hoipk07104	Lethality
Df(2L)30A-C	l(2)k05104k05104	Lethality
Df(2L)30A-C	numb03235	Lethality
Df(2L)30A-C	numb1	Lethality
Df(2L)30A-C	numbE	Lethality
Df(2L)30A-C	Pka-C1H2	Lethality
Df(2L)30A-C	undDelta34	Lethality
Df(2L)BSC105	Df(2L)Exel7079	Lethality
Df(2L)BSC106	U2af38k14504	Lethality
Df(2L)BSC109	Df(2L)tkv3	Lethality with escapers
Df(2L)BSC142	mtsXE-2258	Lethality
Df(2L)BSC147	Df(2L)BSC691	Lethality
Df(2L)BSC148	Df(2L)Exel7069	Lethality
Df(2L)BSC148	Aac11k06710	Lethality
Df(2L)BSC149	Df(2L)Exel6041	Lethality
Df(2L)BSC156	Df(2L)Exel6277	Lethality
Df(2L)BSC156	Df(2L)ED134	Lethality
Df(2L)BSC165	Df(2L)BSC166	Lethality
Df(2L)BSC166	ed1	Rough eye
Df(2L)BSC171	Df(2L)Exel6009	Lethality
Df(2L)BSC172	Df(2L)Exel7022	Lethality
Df(2L)BSC180	Df(2L)ED206	Lethality
Df(2L)BSC189	Df(2L)ED508	Lethality
Df(2L)BSC189	Df(2L)ED479	Lethality
Df(2L)BSC189	Df(2L)BSC324	Lethality
Df(2L)BSC208	Df(2L)BSC209	Lethality
Df(2L)BSC208	pimIL	Lethality
Df(2L)BSC209	Df(2L)BSC342	Lethality
Df(2L)BSC216	Df(2L)ED690	Lethality
Df(2L)BSC217	ft4	Lethality
Df(2L)BSC217	ft8	Lethality
Df(2L)BSC217	Df(2L)M24F-B	Lethality
Df(2L)BSC218	ft8	Lethality
Df(2L)BSC225	Df(2L)ED250	Lethality
Df(2L)BSC240	Df(2L)Exel6025	Lethality
Df(2L)BSC252	Df(2L)BSC345	Lethality
Df(2L)BSC254	Df(2L)BSC299	Lethality
Df(2L)BSC255	Df(2L)Exel7063	Lethality
Df(2L)BSC256	Df(2L)Exel7070	Lethality
Df(2L)BSC258	Df(2L)Exel7077	Lethality
Df(2L)BSC258	nebk05702	Lethality
Df(2L)BSC258	Df(2L)BSC860	Lethality
Df(2L)BSC278	beat-IaC163	Lethality with escapers
Df(2L)BSC294	Df(2L)ED1161	Lethality
Df(2L)BSC295	ft8	Lethality
Df(2L)BSC295	Tps1k08903	Lethality
Df(2L)BSC301	Df(2L)BSC341	Lethality
Df(2L)BSC301	Df(2L)BSC341	Lethality
Df(2L)BSC301	Df(2L)Exel6043	Lethality
Df(2L)BSC324	Wnt4C1	Lethality
Df(2L)BSC325	Df(2L)Exel7067	Lethality
Df(2L)BSC332	Df(2L)Exel7072	Lethality
Df(2L)BSC332	Df(2L)Exel7073	Lethality
Df(2L)BSC332	Df(2L)ED1202	Lethality
Df(2L)BSC341	Df(2L)Exel6042	Lethality
Df(2L)BSC341	Df(2L)Exel6043	Lethality
Df(2L)BSC341	Df(2L)BSC257	Lethality
Df(2L)BSC342	Df(2L)ED8142	Lethality
Df(2L)BSC453	pie54	Lethality
Df(2L)BSC454	smo3	Lethality
Df(2L)BSC690	Df(2L)r10	Lethality
Df(2L)BSC690	wekRAR14	Lethality
Df(2L)BSC691	Df(2L)FDD-0428643	Lethality
Df(2L)BSC692	Df(2L)C144	Lethality
Df(2L)BSC693	Df(2L)Exel6011	Lethality
Df(2L)BSC781	chif1	Female sterility
Df(2L)BSC860	Df(2L)ED1305	Lethality
Df(2L)BSC862	Df(2L)ED3	Lethality
Df(2L)C144	Df(2L)ED136	Lethality
Df(2L)C144	Df(2L)Exel6008	Lethality
Df(2L)ed1	Df(2L)ED247	Lethality
Df(2L)ED1231	Df(2L)ED1272	Lethality
Df(2L)ED1243	Df(2L)Exel8041	Lethality
Df(2L)ED1250	Df(2L)Exel8041	Lethality
Df(2L)ED19	Df(2L)ED21	Lethality
Df(2L)ED247	Df(2L)Exel7018	Lethality
Df(2L)ED690	Df(2L)ED679	Lethality
Df(2L)ED690	Df(2L)ED684	Lethality
Df(2L)ED690	Df(2L)ED692	Lethality
Df(2L)ED695	Df(2L)ED690	Lethality
Df(2L)Exel6001	Df(2L)ED5878	Lethality
Df(2L)Exel6021	Df(2L)ED678	Lethality
Df(2L)Exel6022	Df(2L)ED690	Lethality
Df(2L)Exel6024	Df(2L)ED690	Lethality
Df(2L)Exel6039	Df(2L)Exel7067	Lethality
Df(2L)Exel6042	Df(2L)Exel8039	Lethality
Df(2L)Exel6042	Df(2L)Exel8040	Lethality
Df(2L)Exel6043	Df(2L)ED1226	Lethality
Df(2L)Exel6043	Df(2L)ED1272	Lethality
Df(2L)Exel6044	Df(2L)ED1272	Lethality
Df(2L)Exel6044	Df(2L)ED1303	Lethality
Df(2L)Exel6045	Df(2L)ED1303	Lethality
Df(2L)Exel7018	Df(2L)ED243	Lethality
Df(2L)Exel7034	Df(2L)ED548	Lethality
Df(2L)Exel7039	Df(2L)ED632	Lethality
Df(2L)Exel7040	Df(2L)ED647	Lethality
Df(2L)Exel7042	Df(2L)ED678	Lethality
Df(2L)Exel7042	Df(2L)ED680	Lethality
Df(2L)Exel7048	Df(2L)ED8142	Lethality
Df(2L)Exel7063	Df(2L)ED1054	Lethality
Df(2L)Exel7066	Df(2L)ED1109	Lethality
Df(2L)Exel7071	Df(2L)Exel7072	Lethality
Df(2L)Exel7078	Df(2L)ED1315	Lethality
Df(2L)Exel7078	Df(2L)ED1317	Lethality
Df(2L)Exel7079	Df(2L)ED1317	Lethality
Df(2L)Exel7080	Df(2L)ED1378	Lethality
Df(2L)Exel8013	Df(2L)ED7853	Lethality
Df(2L)Exel8022	Df(2L)ED678	Lethality
Df(2L)Exel8034	Df(2L)ED1054	Lethality
Df(2L)Exel8038	Df(2L)ED1196	Lethality
Df(2L)Exel8041	Df(2L)ED1231	Lethality
Df(2L)gamma7	Df(2L)s1402	Lethality
Df(2L)gamma7	undDelta34	Lethality
Df(2L)J39	Df(2L)J2	Lethality
Df(2L)N22-3	gcmrA87	Lethality
Df(2L)N22-3	hoipk07104	Lethality
Df(2L)N22-3	l(2)k05104k05104	Lethality
Df(2L)N22-3	numbE	Lethality
Df(2L)N22-3	undDelta34	Lethality
Df(2L)N22-5	gcmrA87	Lethality
Df(2L)N22-5	hoipk07104	Lethality
Df(2L)N22-5	l(2)k05104k05104	Lethality
Df(2L)N22-5	numb1	Lethality
Df(2L)N22-5	undDelta34	Lethality
Df(2L)OD15	Df(2L)ED1203	Lethality
Df(2L)r10	Df(2L)ED1102	Lethality
Df(2L)r10	Df(2L)Exel6038	Female and male sterility
Df(2L)s1402	Df(2L)ED678	Lethality
Df(2L)s1402	hoipk07104	Lethality
Df(2L)s1402	Pka-C1H2	Lethality
Df(2L)tkv3	tkv1	Thickened wing veins
Df(2R)01D09Y-M073	Mef225-34	Lethality
Df(2R)02B10W-08	grhIM	Lethality
Df(2R)14H10Y-53	Df(2R)Exel7149	Lethality
Df(2R)AA21	dom3	Lethality
Df(2R)AA21	mago3	Lethality
Df(2R)BSC133	Df(2R)01D09Y-M073	Lethality
Df(2R)BSC133	Df(2R)BSC298	Lethality
Df(2R)BSC136	Df(2R)BSC659	Lethality
Df(2R)BSC152	TER94k15502	Lethality
Df(2R)BSC152	TER9403775	Lethality
Df(2R)BSC152	TER94EY03486	Lethality
Df(2R)BSC152	Etf-QOf05640	Lethality
Df(2R)BSC158	eve3	Lethality
Df(2R)BSC158	Df(2R)X1	Lethality
Df(2R)BSC158	Pal1ta-1	Male sterility
Df(2R)BSC158	eve5	Lethality
Df(2R)BSC158	eIF3j5-3	Lethality
Df(2R)BSC158	TER9422-30	Lethality
Df(2R)BSC158	TER9403775	Lethality
Df(2R)BSC158	TER94EY03486	Lethality
Df(2R)BSC158	Df(2R)BSC298	Lethality
Df(2R)BSC158	eIF3jk13906	Lethality
Df(2R)BSC158	Mef2EP2002a	Lethality
Df(2R)BSC158	TER9426-8	Lethality
Df(2R)BSC260	Df(2R)ED1618	Lethality
Df(2R)BSC264	soD	Lethality
Df(2R)BSC264	so3	Lethality
Df(2R)BSC265	Df(2R)ED1715	Lethality
Df(2R)BSC268	Df(2R)ED1770	Lethality
Df(2R)BSC269	stmAcmp44E-1	Lethality
Df(2R)BSC269	RyRQ3878X	Lethality
Df(2R)BSC269	snsMI03001	Lethality
Df(2R)BSC269	snsMI12892	Lethality
Df(2R)BSC270	Df(2R)ED1791	Lethality
Df(2R)BSC271	tsuEP567	Lethality
Df(2R)BSC271	NpMI00240	Lethality
Df(2R)BSC271	NpMI10279	Lethality
Df(2R)BSC272	Df(2R)Exel7124	Lethality
Df(2R)BSC272	Df(2R)BSC273	Lethality
Df(2R)BSC273	seqvr5-5	Lethality
Df(2R)BSC273	Df(2R)Exel7124	Lethality
Df(2R)BSC273	Df(2R)BSC878	Lethality
Df(2R)BSC274	Df(2R)BSC306	Lethality
Df(2R)BSC279	shrbk11201	Lethality
Df(2R)BSC280	Df(2R)ED1791	Lethality
Df(2R)BSC281	Df(2R)X1	Lethality
Df(2R)BSC281	Df(2R)BSC350	Lethality
Df(2R)BSC303	14-3-3zetaP1188	Lethality
Df(2R)BSC306	cnnmfs3	Lethality with escapers
Df(2R)BSC330	aPKCk06403	Lethality
Df(2R)BSC330	Df(2R)BSC651	Lethality
Df(2R)BSC330	Df(2R)Exel7135	Lethality
Df(2R)BSC334	stau1	Female sterility
Df(2R)BSC334	Df(2R)14H10W-35	Lethality
Df(2R)BSC334	Df(2R)Exel7153	Lethality
Df(2R)BSC334	Df(2R)BSC337	Lethality
Df(2R)BSC334	Df(2R)Exel7153	Lethality
Df(2R)BSC335	Df(2R)BSC399	Lethality
Df(2R)BSC337	Df(2R)ED3636	Lethality
Df(2R)BSC338	Df(2R)ED3610	Lethality
Df(2R)BSC339	Df(2R)Exel7158	Lethality
Df(2R)BSC346	scb2	Lethality
Df(2R)BSC346	Df(2R)Exel6285	Lethality
Df(2R)BSC347	Df(2R)02B10W-08	Lethality
Df(2R)BSC347	Df(2R)14H10Y-53	Lethality
Df(2R)BSC347	Df(2R)Exel7149	Lethality
Df(2R)BSC347	Df(2R)Exel7150	Lethality
Df(2R)BSC360	Df(2R)ED3923	Lethality
Df(2R)BSC399	Df(2R)ED3636	Lethality
Df(2R)BSC404	Df(2R)BSC702	Lethality
Df(2R)BSC427	Df(2R)Exel6285	Lethality
Df(2R)BSC462	Df(2R)BSC814	Lethality
Df(2R)BSC598	Df(2R)X58-12	Lethality
Df(2R)BSC600	shu2	Female sterility
Df(2R)BSC600	Df(2R)BSC779	Lethality
Df(2R)BSC600	egl1	Female sterility
Df(2R)BSC610	SERCAk08308ab	Lethality
Df(2R)BSC610	SERCArev4	Lethality
Df(2R)BSC610	SERCArev3	Lethality
Df(2R)BSC652	kccEY08304	Lethality
Df(2R)BSC652	Df(2R)BSC770	Lethality
Df(2R)BSC659	aptk15608	Lethality
Df(2R)BSC659	Df(2R)BSC665	Lethality
Df(2R)BSC660	Df(2R)BSC610	Lethality
Df(2R)BSC664	Df(2R)BSC821	Lethality
Df(2R)BSC698	Df(2R)Exel7177	Lethality
Df(2R)BSC769	twi1	Lethality
Df(2R)BSC769	Df(2R)Exel7177	Lethality
Df(2R)BSC769	Df(2R)BSC778	Lethality
Df(2R)BSC785	Dcp-102132 pita02132	Lethalitya
Df(2R)BSC786	Df(2R)Exel6077	Lethality
Df(2R)BSC787	Df(2R)Exel6079	Lethality
Df(2R)BSC787	Df(2R)X58-12	Lethality
Df(2R)BSC814	Df(2R)Exel7166	Lethality
Df(2R)BSC863	Df(2R)BSC865	Lethality
Df(2R)BSC865	Df(2R)BSC783	Lethality
Df(2R)BSC885	Df(2R)AA21	Lethality
Df(2R)BSC888	Df(2R)ED2457	Lethality
Df(2R)Drlrv15	Df(2R)ED1715	Lethality
Df(2R)ED1673	dpaEY04015	Lethality
Df(2R)ED1715	Df(2R)ED1673	Lethality
Df(2R)ED1715	Df(2R)ED1725	Lethality
Df(2R)Exel6052	Df(2R)Exel6053	Lethality
Df(2R)Exel6055	Df(2R)ED1725	Lethality
Df(2R)Exel6285	Df(2R)ED2426	Lethality
Df(2R)Exel7098	Df(2R)ED1742	Lethality
Df(2R)Exel8056	Df(2R)ED2308	Lethality
Df(2R)Exel8057	Df(2R)Exel8057	Lethality
Df(2R)Exel9015	Df(2R)ED2426	Lethality
Df(2R)FDD-0003574	Df(2R)FDD-0003576	Lethality
Df(2R)PC4	Df(2R)ED3636	Lethality
dl1	Df(2L)Exel7068	Female sterility
dpa1	Df(2R)Exel6052	Lethality
dpaEY04015	Df(2R)Exel6052	Lethality
Drp11	Df(2L)ED134	Lethality
Drp11	Df(2L)Exel6008	Lethality
dupPA77	Df(2R)ED2426	Lethality
dupPA77	Df(2R)Exel9015	Lethality
eIF3jk13906	Df(2R)B5	Lethality
eIF3jk13906	Df(2R)eve	Lethality
eve3	Df(2R)X1	Lethality
eve5	eve1	Lethality
Fs(2)KetRX3	Df(2L)ED1317	Lethality
Gmd1	Df(2L)Exel8013	Lethality
Gs11	Df(2L)ED5878	Lethality
Hr3802306	Df(2L)ED1317	Lethality
HrsD28	Df(2L)Exel6008	Lethality
hum3	hum2	Lethality
IKKepsilon1	Df(2L)ED1317	Lethality
IKKepsilon5	Df(2L)ED1317	Lethality
l(2)25Cg3	l(2)25Cg1	Lethality
l(2)gl4	Df(2L)ED50001	Lethality
Lar13.2	Df(2L)Exel6044	Lethality
Lar13.2	Lar2127	Lethality
mib21	Df(2L)Exel6042	Lethality
msl-1kmB	Df(2L)ED1203	Male lethality
net1	Df(2L)Exel6001	Extra wing veins
numb1	Df(2L)ED690	Lethality
numb1	Df(2L)Exel6022	Lethality
Orc1KO	Df(2R)Exel6052	Lethality
Orc1KO	Df(2R)k08815	Lethality
Orc31	Df(2R)Exel8057	Lethality
Pal1ta-1	Df(2R)eve	Male sterility
pelo1	Df(2L)30A-C	Male sterility
pelo1	Df(2L)N22-14	Male sterility
pelo1	Df(2L)N22-3	Male sterility
pelo1	Df(2L)N22-5	Male sterility
pelo1	Df(2L)s1402	Male sterility
Rack11.8	Df(2L)ED12527	Lethality
RyRQ3878X	Df(2R)ED1770	Lethality
Sam-S1	Df(2L)ED5878	Lethality
Sam-S1	Df(2L)PMG	Lethality
Sam-SR23	Df(2L)ED5878	Lethality
Sam-SR23	Df(2L)PMG	Lethality
Sam-SR23	Sam-S1	Lethality
sbb04440	Df(2R)ED3636	Lethality
scra03427	Df(2R)Exel6053	Lethality
scra8	Df(2R)ED1715	Lethality
scrak08255	Df(2R)Exel6053	Lethality
snsMI03001	snsMI12892	Lethality
stau1	Df(2R)ED3610	Female sterility
swm37Dh-1	Df(2L)ED1272	Lethality
tam3	Df(2L)Exel7059	Lethality
tkv1	Df(2L)tkv3	Thickened wing veins
tor4	Df(2R)Exel6054	Female sterility
U2A1	Df(2R)Exel6054	Lethality
U2A1	Df(2R)Exel7092	Lethality
Vha36-1k07207	Df(2R)Exel6285	Lethality
aThis control cross used a lethal P element insertion affecting two overlapping genes (Dcp-1 and pita). The lethality may be attributable to disruption of a single gene or both genes.
